# Supplementary material for: SARS-CoV-2 infects human brain organoids causing cell death and loss of synapses that can be rescued by treatment with Sofosbuvir
Source: PLoS Biol. 2022 Nov 3;20(11):e3001845. doi: 10.1371/journal.pbio.3001845 (PMC9632769; doi:10.1371/journal.pbio.3001845)
Supplement: S1 Table — A total of 477 genes are differentially expressed between mock and SARS-CoV-2 infected BCO (fold change 1.25, p value <0.05). The BCOs were analyzed 7 days post-infection. (XLSX) [file pbio.3001845.s010.xlsx]

## Sheet: Table 1_Bulk RNAseq mock vs inf
Name	Description	Fold Change	Log Fold Change	p-Value	p-Adj	Average Log2 Expression	Cluster	mock #1	mock #2	mock #3	SARS-CoV-2 #1	SARS-CoV-2 #2	SARS-CoV-2 #3	Gene ID	Alias
ACTN2	actinin, alpha 2	1297	375177	11884	549838	82952		896276	866169	811812	763417	837111	748601	88	CMD1AA, CMH23
ADAM8	ADAM metallopeptidase domain 8	153231	615711	0.00236	1597	85207		900583	91466	863057	787147	822442	763801	101	CD156, CD156A, MS2
ADCY6	adenylate cyclase 6	125267	325012	2417	235925	11608		118051	118433	117104	114311	114098	113708	112	AC6, LCCS8
AGER	advanced glycosylation end product-specific receptor	148348	568985	0.0032	18213	102577		107747	107061	10302	947597	101011	974233	177	RAGE
ALAD	aminolevulinate dehydratase	127471	350166	2616	247178	115813		118563	118642	116081	113357	114868	112163	210	ALADH, PBGS
AMH	anti-Mullerian hormone	17368	796433	1.21e-06	0.00815	97379		101709	104476	998062	899167	935357	866657	268	MIF, MIS
AMY2B	amylase, alpha 2B (pancreatic)	126767	342177	21364	726217	85335		915197	885962	832611	772121	857407	81439	280	AMY2, AMY3, HXA
AOC2	amine oxidase, copper containing 2 (retina-specific)	130474	383764	2377	234439	99252		994896	101987	10297	968122	957028	970838	314	DAO2, RAO
ATP2A1	ATPase, Ca++ transporting, cardiac muscle, fast twitch 1	126991	344726	20766	720182	81174		860491	830668	832126	744256	829963	729795	487	ATP2A, SERCA1
B2M	beta-2-microglobulin	-150126	-586174	0.00024	3467	118435		11398	112169	116106	118984	122631	123208	567	-
CFB	complement factor B	126071	334233	19622	699698	67538		771949	652851	696438	588041	622924	651775	629	AHUS4, ARMD14, BF, BFD, CFAB, CFBD, FB, FBI12, GBG, H2-BF, PBF2
BRCA1	breast cancer 1, early onset	-125274	-325092	2832	818004	6874		666046	613913	658186	741672	709845	707099	672	BRCAI, BRCC1, BROVCA1, FANCS, IRIS, PNCA4, PPP1R53, PSCP, RNF53
C21orf2	chromosome 21 open reading frame 2	127903	35505	2551	244423	107922		109448	110102	110313	10387	105655	107006	755	LRRC76, YF5/A2
CDK1	cyclin-dependent kinase 1	-127443	-349848	15871	625001	63437		589682	577079	583326	650089	674189	695996	983	CDC2, CDC28A, P34CDC2
CLGN	calmegin	-125116	-323271	13317	57922	106996		102703	104931	10615	109769	111122	105611	1047	-
CEBPD	CCAAT/enhancer binding protein (C/EBP), delta	-151676	-600995	0.00555	24138	75605		675184	648121	726644	80957	801723	799415	1052	C/EBP-DELTA, CELF, CRP3, NF-IL6-BETA
LTB4R	leukotriene B4 receptor	13744	458805	778	123829	95728		100501	974914	977427	902199	951217	904671	1241	BLT1, BLTR, CMKRL1, GPR16, LTB4R1, LTBR1, P2RY7, P2Y7
CNN3	calponin 3, acidic	-128956	-366881	672	114259	13891		135413	136069	138114	141762	140307	140645	1266	-
COL4A1	collagen, type IV, alpha 1	-138452	-469387	945	140488	99764		965809	921566	979016	105036	104741	979503	1282	BSVD, RATOR
COL7A1	collagen, type VII, alpha 1	146443	55034	0.00242	1597	111841		115822	116784	112249	107185	110304	105049	1294	EBD1, EBDCT, EBR1, NDNC8
COL11A2	collagen, type XI, alpha 2	153311	616464	0.000394	4979	102104		107878	106421	102442	962307	994	95791	1302	DFNA13, DFNB53, FBCG2, HKE5, PARP, STL3
CRYAB	crystallin, alpha B	-126786	-342397	19359	695221	130604		12996	11832	12658	137411	131406	133245	1410	CMD1II, CRYA2, CTPP2, CTRCT16, HEL-S-101, HSPB5, MFM2
CSF1	colony stimulating factor 1 (macrophage)	-130882	-38827	5361	360153	8697		818527	840289	854994	907252	896909	882069	1435	CSF-1, MCSF
CTGF	connective tissue growth factor	-131041	-390018	891	473969	88721		810337	882846	829676	877739	876197	981431	1490	CCN2, HCS24, IGFBP8, NOV2
CYP2D7	cytochrome P450, family 2, subfamily D, polypeptide 7 (gene/pseudogene)	136385	447686	2427	235925	75525		83236	793179	763029	658452	755501	642046	1564	CYP2D, CYP2D7AP, CYP2D7P, CYP2D7P1, CYP2D@, P450C2D, P450DB1, RNA40057
CYP2E1	cytochrome P450, family 2, subfamily E, polypeptide 1	140447	490026	988	141021	76541		797381	840289	784827	665253	758538	666661	1571	CPE1, CYP2E, P450-J, P450C2E
DGKA	diacylglycerol kinase, alpha 80kDa	136967	453832	2312	230235	85018		919447	897794	830661	809162	834027	746989	1606	DAGK, DAGK1, DGK-ALPHA
DGKQ	diacylglycerol kinase, theta 110kDa	129751	375745	2936	267391	107722		109105	112229	108283	104417	10358	106998	1609	DAGK, DAGK4, DAGK7
CFD	complement factor D (adipsin)	125915	332453	21701	727654	66921		706855	733803	676448	578262	59777	669462	1675	ADIPSIN, ADN, DF, PFD
DIAPH1	diaphanous-related formin 1	125326	325686	5458	36408	108758		111142	11037	11038	104898	106728	108055	1729	DFNA1, DIA1, DRF1, LFHL1, HDIA1
DMPK	dystrophia myotonica-protein kinase	128972	367056	407	84827	125813		128119	128239	12699	123764	122959	123824	1760	DM, DM1, DM1PK, DMK, MDPK, MT-PK
DXO	decapping exoribonuclease	133225	413865	1297	169384	10067		104389	102746	102274	949771	991929	985367	1797	DOM3L, DOM3Z, NG6, RAI1
DRD4	dopamine receptor D4	128309	359623	14153	592442	81693		820388	843635	86616	792287	802833	751772	1815	D4DR
ECM1	extracellular matrix protein 1	129958	378043	11199	532375	76947		830217	826073	739203	728721	750027	692491	1893	URBWD
PHC1	polyhomeotic homolog 1 (Drosophila)	131543	395538	1085	150315	117652		119944	121221	118525	117253	114267	112968	1911	EDR1, HPH1, MCPH11, RAE28
CTTN	cortactin	127013	344973	8707	468603	116106		116827	121592	115672	113964	115391	111046	2017	EMS1
ETV5	ets variant 5	-127825	-354172	8151	449052	88678		852945	858918	869198	91313	908788	90656	2119	ERM
EZH2	enhancer of zeste 2 polycomb repressive complex 2 subunit	139406	479297	302	72688	95353		983418	985188	979891	909306	942878	895124	2146	ENX-1, ENX1, EZH1, EZH2B, KMT6, KMT6A, WVS, WVS2
F3	coagulation factor III (thromboplastin, tissue factor)	-148996	-575278	103	34254	78583		701685	744873	72765	829682	79777	854104	2152	CD142, TF, TFA
FBN1	fibrillin 1	-127826	-354186	14441	598256	92559		917101	90714	850786	979718	956457	910005	2200	ACMICD, ECTOL1, FBN, GPHYSD2, MASS, MFS1, OCTD, SGS, SSKS, WMS, WMS2
FLNB	filamin B, beta	126192	335623	2869	263651	108512		11045	110607	110149	106058	107292	105659	2317	ABP-278, ABP-280, AOI, FH1, FLN-B, FLN1L, LRS1, SCT, TABP, TAP
IFI6	interferon, alpha-inducible protein 6	-131126	-390957	8719	468603	91079		86666	85089	885524	889904	101233	893665	2537	6-16, FAM14C, G1P3, IFI-6-16, IFI616
GAS8	growth arrest-specific 8	12605	333994	24968	770742	78705		825386	843221	769171	739703	728582	783336	2622	GAS11
KAT2A	K(lysine) acetyltransferase 2A	129584	373888	2765	256471	124036		127497	127708	123106	120209	123574	12021	2648	GCN5, GCN5L2, PCAF-B, HGCN5
NR6A1	nuclear receptor subfamily 6, group A, member 1	133406	415823	3814	299477	82921		847302	880304	846012	807932	780132	790104	2649	CT150, GCNF, GCNF1, NR61, RTR, HGCNF, HRTR
GFAP	glial fibrillary acidic protein	-188468	-914316	8.65e-09	0.000175	66396		450667	489649	368361	770528	680777	776894	2670	ALXDRD
GGT7	gamma-glutamyltransferase 7	127047	345358	1804	199332	117429		11995	120085	11792	114456	115684	115492	2686	D20S101, GGT4, GGTL3, GGTL5, DJ18C9.2
GIPR	gastric inhibitory polypeptide receptor	137747	462016	1427	175916	72954		76121	80282	769171	544183	706651	674907	2696	PGQTL2
GNB3	guanine nucleotide binding protein (G protein), beta polypeptide 3	145758	543575	137	43235	97293		103899	101237	966749	918013	956457	893958	2784	-
GP1BA	glycoprotein Ib (platelet), alpha polypeptide	136547	449393	2541	244423	76179		826276	809256	766133	756526	68206	663804	2811	BDPLT1, BDPLT3, BSS, CD42B, CD42B-ALPHA, DBPLT3, GP1B, GPIBA, VWDP
HGFAC	HGF activator	133181	413387	524	357961	67551		712823	736434	696438	604128	624834	636924	3083	HGFA
HLA-A	major histocompatibility complex, class I, A	-126533	-339519	6275	39041	122423		122283	116792	120618	12427	12309	125847	3105	HLAA
HLA-C	major histocompatibility complex, class I, C	-126858	-343219	10653	517767	11768		118341	110984	115023	117723	119204	122328	3107	D6S204, HLA-JY3, HLC-C, PSORS1
HLA-E	major histocompatibility complex, class I, E	-128423	-360903	6482	39513	123459		123596	115798	121831	125837	124209	126995	3133	EA1.2, EA2.1, HLA-6.2, MHC, QA1
HOXD3	homeobox D3	127639	352068	15654	620621	107159		104574	113794	109512	103903	107965	985677	3232	HOX1D, HOX4, HOX4A, HOX-4.1
HSF4	heat shock transcription factor 4	142058	506476	314	7479	102123		10588	108464	100987	942988	999478	987218	3299	CTM, CTRCT5
TNC	tenascin C	-126764	-342149	8679	468603	103269		983418	100459	103191	107198	103689	105079	3371	150-225, DFNA56, GMEM, GP, HXB, JI, TN, TN-C
IDUA	iduronidase, alpha-L-	152963	613183	0.00106	9739	9305		957831	991406	954385	862208	908523	860147	3425	IDA, MPS1
CFI	complement factor I	-150331	-58814	0.00134	11312	73582		38307	609792	659799	853767	783331	772208	3426	AHUS3, ARMD13, C3BINA, C3B-INA, FI, IF, KAF
SP110	SP110 nuclear body protein	-126933	-344065	11497	538086	61525		516835	515946	593837	621628	63042	719384	3431	IFI41, IFI75, IPR1, VODI
IL11RA	interleukin 11 receptor, alpha	135753	440983	1359	173904	102059		103361	107788	103056	946025	100032	100317	3590	CRSDA
IPP	intracisternal A particle-promoted polypeptide	-1347	-429747	1375	174763	91338		885207	885344	871065	960029	931557	927491	3652	KLHL27
ITGA7	integrin, alpha 7	134957	4325	501	96536	104001		105284	108277	10584	996707	10053	102539	3679	-
KCND1	potassium channel, voltage gated Shal related subfamily D, member 1	15568	638587	0.0018	13469	89543		984014	94791	882129	800755	870433	781433	3750	KV4.1
KCNH1	potassium channel, voltage gated eag related subfamily H, member 1	-131535	-395444	6042	38178	9225		886382	908465	86616	980841	959661	899976	3756	EAG, EAG1, KV10.1, TMBTS, H-EAG
LCAT	lecithin-cholesterol acyltransferase	133606	417981	4905	338418	81378		873857	813902	849069	79945	721959	780151	3931	-
LRCH4	leucine-rich repeats and calponin homology (CH) domain containing 4	146619	552069	0.00952	3263	112427		118844	116259	112216	106999	111722	102818	4034	LRN, LRRN1, LRRN4, PP14183
MAT2A	methionine adenosyltransferase II, alpha	127897	354985	4478	32921	126076		127304	130525	126413	122131	126211	122063	4144	MATA2, MATII, SAMS2
MC1R	melanocortin 1 receptor (alpha melanocyte stimulating hormone receptor)	14712	556991	0.00832	30035	92009		959603	984878	917049	849816	880778	883019	4157	CMM5, MSH-R, SHEP2
MCM6	minichromosome maintenance complex component 6	-127313	-348379	3164	270721	121888		121835	117201	11929	12341	12447	123776	4175	MCG40308, MIS5, P105MCM
ADAM11	ADAM metallopeptidase domain 11	139861	483989	731	120557	103042		10278	110721	104258	951456	101952	984276	4185	MDC
MLLT6	myeloid/lymphoid or mixed-lineage leukemia; translocated to, 6	137295	457284	109	35556	121183		122697	125622	122728	119464	118373	116176	4302	AF17
MMP2	matrix metallopeptidase 2	-159271	-67148	1.57e-05	352	97578		93425	901992	935979	101942	100719	101388	4313	CLG4, CLG4A, MMP-2, MMP-II, MONA, TBE-1
MST1	macrophage stimulating 1	129243	37009	1779	198679	104879		105585	108094	107229	101779	102996	102421	4485	D3F15S2, DNF15S2, HGFL, MSP, NF15S2
MUC1	mucin 1, cell surface associated	136447	448341	2537	244423	72074		734496	797796	748171	650089	700042	633405	4582	ADMCKD, ADMCKD1, CA 15-3, CD227, EMA, H23AG, KL-6, MAM6, MCD, MCKD, MCKD1, MUC-1, MUC-1/SEC, MUC-1/X, MUC1/ZD, PEM, PEMT, PUM
MYT1	myelin transcription factor 1	129562	373642	2053	214735	112601		113985	11712	112878	110544	110564	109003	4661	C20ORF36, MTF1, MYTI, NZF2, PLPB1, ZC2HC4A
TONSL	tonsoku-like, DNA repair protein	125279	325144	28514	818004	77885		754799	828389	836905	75886	771467	66524	4796	IKBR, NFKBIL2
NGFR	nerve growth factor receptor	-127812	-354021	5535	365697	13408		135007	12948	129459	136355	137801	134311	4804	CD271, GP80-LNGFR, TNFRSF16, P75(NTR), P75NTR
NHLH1	nescient helix loop helix 1	125998	333406	9583	490534	98515		998841	101172	100643	971607	935136	9744	4807	HEN1, NSCL, NSCL1, BHLHA35
NKTR	natural killer cell triggering receptor	139517	480446	658	114259	117176		121827	120932	118042	112523	117727	107144	4820	P104
OMG	oligodendrocyte myelin glycoprotein	-143615	-522205	418	84827	87064		763285	855151	818372	880255	898342	944122	4974	OMGP
OVGP1	oviductal glycoprotein 1, 120kDa	127292	348141	15372	616675	88107		934878	889012	889496	820543	874526	854489	5016	CHIT5, EGP, MUC9, OGP
OXTR	oxytocin receptor	128995	367315	4641	335126	6174		654842	690819	67787	512817	380775	60603	5021	OT-R
PBX2	pre-B-cell leukemia homeobox 2	126689	341292	1645	188976	126991		128016	129954	128584	124019	126015	124373	5089	G17, HOX12, PBX2MHC
PDE4C	phosphodiesterase 4C, cAMP-specific	13431	425571	352	2878	70438		695227	792002	745538	620122	602278	687682	5143	DPDE1
PDE6B	phosphodiesterase 6B, cGMP-specific, rod, beta	125566	328449	23224	748899	84374		867995	89694	832126	809162	82436	812343	5158	CSNB3, CSNBAD2, PDEB, RP40, RD1
PGGT1B	protein geranylgeranyltransferase type I, beta subunit	-128417	-360833	6067	382119	91696		900583	880944	889822	945866	943921	928416	5229	BGGI, GGTI
PHYH	phytanoyl-CoA 2-hydroxylase	-128139	-357708	1475	179616	110131		108819	106975	107601	112422	111533	112432	5264	LN1, LNAP1, PAHX, PHYH1, RD
PIK3CD	phosphatidylinositol-4,5-bisphosphate 3-kinase, catalytic subunit delta	129399	371822	10082	500859	866		855505	911338	906128	837607	806651	852553	5293	APDS, IMD14, P110DELTA, PI3K, P110D
PI4KA	phosphatidylinositol 4-kinase, catalytic, alpha	12672	34164	2018	212519	119236		120427	12241	120494	117691	117423	115978	5297	PI4K-ALPHA, PIK4CA, PMGYCHA, PI4K230
PKD1	polycystic kidney disease 1 (autosomal dominant)	128604	362935	1666	190309	137068		137706	139875	139685	136381	135021	132339	5310	PBP, PC-1, TRPP1
PMP2	peripheral myelin protein 2	-166727	-737488	1.34e-05	352	95926		864292	884724	927453	102299	976695	100856	5375	FABP8, M-FABP, MP2, P2
PMP22	peripheral myelin protein 22	-130364	-382542	422	319585	98042		943796	929986	97725	101798	983489	101013	5376	CMT1A, CMT1E, DSS, GAS-3, HMSNIA, HNPP, SP110
PRELP	proline/arginine-rich end leucine-rich repeat protein	-128513	-361918	13236	57922	71889		715717	607686	658186	711308	747615	801652	5549	MST161, MSTP161, SLRR2A
PRKCG	protein kinase C, gamma	135112	434153	2963	268663	85867		878875	900328	891763	769457	820009	854104	5582	PKC-GAMMA, PKCC, PKCG, SCA14
MAPK13	mitogen-activated protein kinase 13	165629	727959	1e-05	338	91507		967152	966521	938789	839274	876529	844123	5603	MAPK 13, MAPK-13, PRKM13, SAPK4, P38DELTA
RAD51C	RAD51 paralog C	-125293	-325301	22666	740362	87605		862231	822768	858678	872306	924835	896281	5889	BROVCA3, FANCO, R51H3, RAD51L2
RAD52	RAD52 homolog, DNA repair protein	128228	358709	9754	495502	94816		981916	978204	955009	906837	954152	890703	5893	-
RFX1	regulatory factor X, 1 (influences HLA class II expression)	13326	414245	945	140488	98097		9897	101567	100987	957569	954152	943293	5989	EFC, RFX
RPL36A	ribosomal protein L36a	130269	38149	5947	379327	6272		678929	713906	625558	499479	602278	548611	6173	L36A, L44L, MIG6, RPL44
RYR1	ryanodine receptor 1 (skeletal)	141644	502269	544	101822	10236		107392	106836	103081	990336	101527	903306	6261	CCO, MHS, MHS1, PPP1R137, RYDR, RYR, RYR-1, SKRR
MAPK12	mitogen-activated protein kinase 12	125122	323335	20149	708504	9911		985493	105274	990807	954172	956648	983962	6300	ERK-6, ERK3, ERK6, MAPK 12, P38GAMMA, PRKM12, SAPK-3, SAPK3
SCNN1D	sodium channel, non voltage gated 1 delta subunit	13669	450904	1303	169384	89785		929555	940499	911832	828615	863705	884589	6339	ENACD, ENACDELTA, SCNED, DNACH
SMTN	smoothelin	129082	368293	12857	573067	88433		945748	921566	861083	800321	881741	851378	6525	-
SLC6A6	solute carrier family 6 (neurotransmitter transporter), member 6	128463	361355	176	197723	107619		10964	109829	109535	104019	105062	10655	6533	TAUT
SLC9A3	solute carrier family 9, subfamily A (NHE3, cation proton antiporter 3), member 3	132073	401339	977	141021	100344		102379	10338	102235	96455	987079	975402	6550	NHE3
SLC9A5	solute carrier family 9, subfamily A (NHE5, cation proton antiporter 5), member 5	12798	355923	7165	416263	98452		101944	100432	996049	932957	953375	984119	6553	NHE5
SMARCD2	SWI/SNF related, matrix associated, actin dependent regulator of chromatin, subfamily d, member 2	129122	368739	4921	338418	92927		949007	953421	954385	899386	919271	886758	6603	BAF60B, CRACD2, PRO2451, RSC6P
SNAI1	snail family zinc finger 1	132762	408839	5311	360153	77787		822226	789015	81348	737706	740981	741201	6615	SLUGH2, SNA, SNAH, SNAIL, SNAIL1, DJ710H13.1
SPG7	spastic paraplegia 7 (pure and complicated autosomal recessive)	13184	398788	1789	198709	115326		119343	118038	115523	112325	114998	109563	6687	CAR, CMAR, PGN, SPG5C
SPP1	secreted phosphoprotein 1	-128919	-36646	10033	500078	116103		107424	112793	117197	119336	114629	121224	6696	BNSP, BSPI, ETA-1, OPN
SRMS	src-related kinase lacking C-terminal regulatory tyrosine and N-terminal myristylation sites	128748	364546	5686	370823	90995		941618	933355	923123	891759	876197	881432	6725	C20ORF148, SRM, DJ697K14.1
STAT1	signal transducer and activator of transcription 1, 91kDa	-125322	-325643	6725	400921	121802		121542	117788	119266	1232	125596	122097	6772	CANDF7, IMD31A, IMD31B, IMD31C, ISGF-3, STAT91
STXBP2	syntaxin binding protein 2	140896	49463	186	52845	89894		93592	928387	922605	857027	859661	867714	6813	FHL5, HUNC18B, MUNC18-2, UNC18-2, UNC18B, PP10122
ABCC8	ATP-binding cassette, sub-family C (CFTR/MRP), member 8	125627	329141	2727	806089	8537		871606	918401	848202	743614	84802	842877	6833	ABC36, HHF1, HI, HRINS, MRP8, PHHI, SUR, SUR1, SUR1DELTA2, TNDM2
TGFBI	transforming growth factor, beta-induced, 68kDa	-126798	-342529	3693	296337	59855		516835	503396	379975	515968	762247	614396	7045	BIGH3, CDB1, CDG2, CDGG1, CSD, CSD1, CSD2, CSD3, EBMD, LCD1
TGM1	transglutaminase 1	125133	323462	29888	834683	85428		919447	882215	831151	780329	866576	801096	7051	ARCI1, ICR2, KTG, LI, LI1, TGASE, TGK
TSC2	tuberous sclerosis 2	127095	345904	3164	270721	124832		127811	128174	124119	122681	12328	121612	7249	LAM, PPP1R160, TSC4
VEGFA	vascular endothelial growth factor A	126574	339978	3051	270596	126972		127967	131184	127238	124824	125018	124407	7422	MVCD1, VEGF, VPF
PXDN	peroxidasin	141273	498483	0.00477	2358	113243		11398	118734	115076	109055	110075	110033	7837	COPOA, D2S448, D2S448E, MG50, PRG2, PXN, VPO
SEMA3B	sema domain, immunoglobulin domain (Ig), short basic domain, secreted, (semaphorin) 3B	130623	385409	4714	335592	8892		904248	930666	906418	851653	85357	872546	7869	LUCA-1, SEMA5, SEMAA, SEMA, SEMAV
RASSF7	Ras association (RalGDS/AF-6) domain family (N-terminal) member 7	136942	453561	102	144184	90583		925149	9561	921824	846702	885217	874233	8045	C11ORF13, HRAS1, HRC1
PABPN1	poly(A) binding protein, nuclear 1	142149	5074	28	71781	90242		911311	943012	949084	851653	885217	840354	8106	OPMD, PAB2, PABII, PABP-2, PABP2
GDF5	growth differentiation factor 5	-128183	-358204	7661	431464	5801		527781	519898	456201	597199	620987	670843	8200	BDA1C, BMP-14, BMP14, CDMP1, LAP-4, LAP4, OS5, SYM1B, SYNS2
COLQ	collagen-like tail subunit (single strand of homotrimer) of asymmetric acetylcholinesterase	125144	323585	29934	834806	70713		730242	746503	7364	681963	688306	636924	8292	CMS5, EAD
TPST1	tyrosylprotein sulfotransferase 1	-126333	-337228	6325	391059	115087		114942	110701	112346	116483	11899	115583	8460	TANGO13A
PPFIA4	protein tyrosine phosphatase, receptor type, f polypeptide (PTPRF), interacting protein (liprin), alpha 4	130643	385629	4734	335828	105313		107855	110938	10374	997373	103447	103462	8497	-
MKNK1	MAP kinase interacting serine/threonine kinase 1	125457	327188	27659	814934	80036		866995	805536	800772	738375	774861	786452	8569	MNK1
PTCH2	patched 2	132899	410331	4372	324346	82533		862577	867226	831639	801618	793116	772886	8643	PTC2
DGAT1	diacylglycerol O-acyltransferase 1	125128	323409	1017	501414	107268		108341	110813	108377	102492	10523	106998	8694	ARAT, ARGP1, DGAT, DIAR7
TNFRSF25	tumor necrosis factor receptor superfamily, member 25	142494	510901	517	98672	8809		920606	947508	879704	841576	779484	859406	8718	APO-3, DDR3, DR3, LARD, TNFRSF12, TR3, TRAMP, WSL-1, WSL-LR
FGF17	fibroblast growth factor 17	135783	4413	1976	210226	74759		808843	827004	746421	536282	718033	70276	8822	FGF-13, FGF-17, HH20
SYNGAP1	synaptic Ras GTPase activating protein 1	127395	349314	2225	228324	123783		127258	125252	124623	122259	122361	119743	8831	MRD5, RASA1, RASA5, SYNGAP
EIF2B5	eukaryotic translation initiation factor 2B, subunit 5 epsilon, 82kDa	12847	361434	1588	184521	114688		11724	11732	115549	110695	112927	113228	8893	CACH, CLE, EIF-2B, EIF2BEPSILON, LVWM
AP1G2	adaptor-related protein complex 1, gamma 2 subunit	165042	722829	4.26e-06	172	103907		109864	108803	104931	956543	994147	991449	8906	G2AD
BAIAP3	BAI1-associated protein 3	126873	343388	2276	229077	122199		12538	124484	122346	118958	120675	120258	8938	BAP3
HIP1R	huntingtin interacting protein 1 related	134825	431088	362	8051	125025		128012	129174	124964	120318	123798	12184	9026	HIP12, HIP3, ILWEQ
RHBDL1	rhomboid, veinlet-like 1 (Drosophila)	137124	455484	367	80559	98215		103074	100019	994007	945549	952202	949796	9028	RHBDL, RRP
SLC16A6	solute carrier family 16, member 6	-142589	-511865	23	62906	101571		989127	957233	972371	108132	10525	100054	9120	MCT6, MCT7
ARHGEF1	Rho guanine nucleotide exchange factor (GEF) 1	134868	431544	2281	229077	103228		109789	106204	10117	987635	102328	972205	9138	GEF1, LBCL2, LSC, P115-RHOGEF, SUB1.5
PCSK7	proprotein convertase subtilisin/kexin type 7	12573	330324	4546	330618	115005		118255	116568	115759	112316	114423	111622	9159	LPC, PC7, PC8, SPC7
LPAR2	lysophosphatidic acid receptor 2	139896	484356	297	72394	108541		111525	114202	108215	10252	104056	107398	9170	EDG-4, EDG4, LPA-2, LPA2
BZRAP1	benzodiazepine receptor (peripheral) associated protein 1	129102	368512	3173	270721	116508		116626	121716	117197	113447	113229	115059	9256	PBR-IP, PRAX-1, PRAX1, RIM-BP1, RIMBP1, TSPOAP1
NPIPA1	nuclear pore complex interacting protein family, member A1	131446	394475	7164	416263	84819		898983	885035	844682	768918	829963	827955	9284	NPIP, NPIPA, MORPHEUS
SNORD31	small nucleolar RNA, C/D box 31	128552	362352	5757	373078	58816		648895	670358	605982	439746	572834	463822	9298	RNU31, U31
ASIC3	acid sensing (proton gated) ion channel 3	145074	536792	133	42779	100004		106248	104374	988361	924214	974189	9607	9311	ACCN3, DRASIC, SLNAC1, TNAC1
ECEL1	endothelin converting enzyme-like 1	125653	329449	10042	500078	103529		102813	107273	106209	102547	101076	998424	9427	DA5D, DINE, ECEX, XCE
ITM2A	integral membrane protein 2A	-127026	-345125	11189	532375	61564		553464	503396	574908	634518	724835	608168	9452	BRICD2A, E25A
ONECUT2	one cut homeobox 2	136467	448549	1953	208974	106292		108334	113545	105324	105696	102927	966302	9480	OC-2, OC2
MTL5	metallothionein-like 5, testis-specific (tesmin)	127262	347798	18325	684879	68948		724965	703371	746421	679977	642668	59715	9633	CXCDC2, MTLT, TESMIN
CROCC	ciliary rootlet coiled-coil, rootletin	134669	429423	568	104394	100105		103435	103044	101296	964132	985996	961252	9696	ROLT
TMEM63A	transmembrane protein 63A	138947	474535	96	140661	65757		686141	732915	707225	551673	632235	535182	9725	KIAA0792
SGSM2	small G protein signaling modulator 2	12568	329756	2222	228324	127257		12794	13036	128829	124724	12484	12594	9905	RUTBC1
MVP	major vault protein	141044	496145	101	33885	118378		123766	120594	119082	11279	117305	113751	9961	LRP, VAULT1
IL18BP	interleukin 18 binding protein	130763	386953	5128	351487	91173		956577	942179	909293	883218	895752	862714	10068	IL18BPA
SGK2	serum/glucocorticoid regulated kinase 2	139394	479169	1297	169384	72493		773876	781583	745538	703029	658538	62796	10110	H-SGK2, DJ138B7.2
TNK2	tyrosine kinase, non-receptor, 2	131875	399175	156	47711	122105		123199	124958	12456	119621	119568	119552	10188	ACK, ACK-1, ACK1, P21CDC42HS
DHRS2	dehydrogenase/reductase (SDR family) member 2	-145361	-539639	296	72394	88954		896003	761865	771409	93806	957407	904942	10202	HEP27, SDR25C1
TCIRG1	T-cell, immune regulator 1, ATPase, H+ transporting, lysosomal V0 subunit A3	140089	486344	618	111541	60882		680156	666177	646358	52207	539273	508176	10312	ATP6N1C, ATP6V0A3, ATP6I, OC-116KDA, OC116, OPTB1, STV1, TIRC7, VPH1, A3
ABCA7	ATP-binding cassette, sub-family A (ABC1), member 7	139443	479675	0.00589	24138	107971		109112	111415	111358	103986	103744	106162	10347	ABCA-SSN, ABCX
BPNT1	3'(2'), 5'-bisphosphate nucleotidase 1	-129654	-374668	1531	182134	103422		101118	100309	101309	104377	105957	106317	10380	HEL20, PIP
FBLN5	fibulin 5	-139062	-475732	909	139217	94096		920606	90144	871065	100461	979808	925858	10516	ADCL2, ARCL1A, ARMD3, DANCE, EVEC, FIBL-5, UP50
P3H3	prolyl 3-hydroxylase 3	133134	412883	1511	180779	102406		106316	105467	102746	972925	101678	98844	10536	GRCB, HSU47926, LEPREL2
SMC2	structural maintenance of chromosomes 2	-126471	-338806	11042	531113	9537		910571	943012	930679	994689	973851	95468	10592	CAP-E, CAPE, SMC-2, SMC2L1
ARID3B	AT rich interactive domain 3B (BRIGHT-like)	129341	371183	7524	42614	10145		106731	102839	101719	99704	100746	94204	10620	BDP, DRIL2
FAM189B	family with sequence similarity 189, member B	125741	330451	358	290675	106909		109427	10878	108103	10428	104893	105147	10712	C1ORF2, COTE1
MASP2	mannan-binding lectin serine peptidase 2	160711	684468	0.000445	5216	756		803225	827467	794604	633142	711936	66524	10747	MAP19, MASP-2, MASP1P1, SMAP
NEK6	NIMA-related kinase 6	-135284	-43599	416	84827	114122		108891	110411	11351	117381	114968	117465	10783	SID6-1512
PPP1R13L	protein phosphatase 1, regulatory subunit 13 like	129282	370523	11106	532125	71052		731959	785965	726644	591774	711936	643714	10848	IASPP, NKIP1, RAI, RAI4
MTMR11	myotubularin related protein 11	128323	359777	14749	606101	7673		790722	808203	788161	751743	724835	721334	10903	CRA
IFI44L	interferon-induced protein 44-like	-129415	-372007	9121	477788	78805		718554	712886	74465	710501	920744	785213	10964	C1ORF29, GS3686
RAB32	RAB32, member RAS oncogene family	-12743	-349706	1661	645833	8641		827602	790217	869198	88125	875531	912084	10981	-
KCNQ1OT1	KCNQ1 opposite strand/antisense transcript 1 (non-protein coding)	136361	447435	1562	184521	86022		908577	867926	892404	839935	814508	811827	10984	KCNQ1-AS2, KCNQ10T1, KNCQ1, KVDMR1, KVLQT1-AS, LIT1, NCRNA00012
SLC35D2	solute carrier family 35 (UDP-GlcNAc/UDP-glucose transporter), member D2	-129604	-374111	12131	554298	74025		701685	675752	718334	788095	788916	73692	11046	HFRC1, SQV7L, UGTREL8, HFRC
DUS4L	dihydrouridine synthase 4-like	-125329	-325719	17195	664754	88892		856588	854385	880053	906005	925309	899132	11062	DUS4, PP35
ADAMTS13	ADAM metallopeptidase with thrombospondin type 1 motif, 13	126472	338813	8304	456237	95415		963255	98673	974197	936548	916784	936264	11093	ADAM-TS13, ADAMTS-13, C9ORF8, VWFCP, VWF-CP
KATNA1	katanin p60 (ATPase containing) subunit A 1	-129391	-371733	5354	360153	93805		928902	892884	906708	945549	962796	975236	11104	-
FAM107A	family with sequence similarity 107, member A	-131784	-398178	2576	245654	115075		108379	114695	112551	117802	114918	119538	11170	DRR1, TU3A
PDCD10	programmed cell death 10	-128014	-356302	5801	374746	100541		973529	963671	999897	10066	103852	103484	11235	CCM3, TFAR15
HSPA4L	heat shock 70kDa protein 4-like	-129723	-375429	3956	305278	122372		120568	118336	119899	126557	12656	119976	22824	APG-1, HSPH3, OSP94
DENND3	DENN/MADD domain containing 3	126197	335677	8738	468603	93766		965809	95553	953341	914711	921959	904942	22898	-
ARSG	arylsulfatase G	-128182	-35819	7779	433147	98214		915675	975909	96694	10106	100557	99899	22901	-
NINL	ninein-like	127832	354248	272	254614	109685		110969	113539	110476	107794	107744	106398	22981	NLP, DJ691N24.1
MAST1	microtubule associated serine/threonine kinase 1	127277	347972	2107	218442	133819		134825	137405	134944	131324	130123	13308	22983	SAST, SAST170
MAPKBP1	mitogen-activated protein kinase binding protein 1	133611	418035	409	84827	112789		116256	116236	112703	109841	110387	109664	23005	JNKBP-1
GOLGA8A	golgin A8 family, member A	139412	479359	1053	14792	10306		106614	109658	102442	959886	103852	935827	23015	GM88
PDZD2	PDZ domain containing 2	-134237	-424785	4371	324346	77638		715717	76475	703718	832488	772152	824681	23037	AIPC, PAPIN, PDZK3, PIN1
NPIPB3	nuclear pore complex interacting protein family, member B3	131655	396761	4712	335592	93626		992251	96058	929447	880504	923883	904126	23117	KIAA0220L, NPIP, NPIPB, NPIPB5, NPIPL3
SSPO	SCO-spondin	13026	381394	10376	506746	80164		837378	849706	824135	771592	801165	657915	23145	-
CIC	capicua transcriptional repressor	129598	37404	335	76037	130454		13226	133126	132007	129081	127415	127779	23152	-
DIP2A	disco-interacting protein 2 homolog A	126966	344445	6296	390464	111451		112681	11428	113581	110793	110249	105506	23181	C21ORF106, DIP2
NBEAL2	neurobeachin-like 2	155575	637612	0.000353	4753	89695		939406	943427	924153	819026	862247	848198	23218	BDPLT4, GPS
KCNH3	potassium channel, voltage gated eag related subfamily H, member 3	134095	423258	4314	32306	82153		867995	885654	797721	777814	762247	794835	23416	BEC1, ELK2, KV12.2
SH3BP1	SH3-domain binding protein 1	135165	434718	353	2878	70483		740249	769665	718334	660754	644336	654878	23616	ARHGAP43
SEC31B	SEC31 homolog B, COPII coat complex component	168462	752422	3.87e-07	0.00391	106652		110932	11277	108309	996929	10287	997997	25956	SEC31B-1, SEC31L2
L3MBTL1	l(3)mbt-like 1 (Drosophila)	13476	430391	3272	275623	92413		939811	99478	923123	852563	924835	863439	26013	H-L(3)MBT, L3MBTL, ZC2HC3, DJ138B7.3
WSB1	WD repeat and SOCS box containing 1	129913	377542	4705	335592	133305		136284	136151	134555	129243	134715	12607	26118	SWIP1, WSB-1
KIF26A	kinesin family member 26A	130037	378918	7523	42614	10304		995033	107714	108215	10177	996476	979342	26153	-
FBXL6	F-box and leucine-rich repeat protein 6	128483	361572	91	477788	93569		974326	961496	941774	871778	931104	912599	26233	FBL6, FBL6A, PP14630
HSPB8	heat shock 22kDa protein 8	-137669	-4612	1945	208974	86696		775778	820359	847767	918013	835797	939502	26353	CMT2L, DHMN2, E2IG1, H11, HMN2, HMN2A, HSP22
NUPR1	nuclear protein, transcriptional regulator, 1	-133371	-415446	5347	360153	80515		756249	727471	784151	804177	804482	895704	26471	COM1, P8
SNORA67	small nucleolar RNA, H/ACA box 67	138089	465599	1307	169384	71303		789009	746503	749038	617062	70557	557921	26781	RNU67, U67
LAT	linker for activation of T cells	128842	365598	12431	56101	76709		852575	804997	739203	638571	768692	710269	27040	LAT1, PP36
STK36	serine/threonine kinase 36	139384	479069	542	101822	100219		103797	105148	100614	988463	972152	920603	27148	FU
SGSM3	small G protein signaling modulator 3	132605	40714	322	75293	11955		1222	123018	120044	115859	117586	117139	27352	MAP, RABGAP5, RUSC3, RUTBC3, RABGAP-5, RABGAPLP
PCLO	piccolo presynaptic cytomatrix protein	-129172	-369288	6041	38178	127817		123199	125301	12636	134311	129037	125875	27445	ACZ, PCH3
C1GALT1C1	C1GALT1-specific chaperone 1	-12587	-331938	15737	62266	88597		839012	866522	873639	906422	919518	897713	29071	C1GALT2, C38H2-L1, COSMC, HSPC067, MST143, TNPS
FHOD1	formin homology 2 domain containing 1	130137	380036	1078	52267	80986		872897	841972	80376	744895	814508	735172	29109	FHOS
GRHL1	grainyhead-like transcription factor 1	129113	36863	13398	580539	79927		828915	839441	824135	732937	81297	714392	29841	LBP32, MGR, NH32, TFCP2L2
NPC1L1	NPC1-like 1	129782	37609	7497	42614	59586		654842	632922	642793	536282	542668	512358	29881	NPC11L1
HOOK2	hook microtubule-tethering protein 2	125451	327119	14528	598256	95889		970621	999767	96713	911733	935577	953717	29911	HK2
GMPPB	GDP-mannose pyrophosphorylase B	126638	340715	11059	531113	9206		955131	952647	916779	896962	896332	892488	29925	MDDGA14, MDDGB14, MDDGC14
DONSON	downstream neighbor of SON	127919	355231	6674	400921	107036		111307	108511	107663	104913	106702	101183	29980	B17, C21ORF60
EFEMP2	EGF containing fibulin-like extracellular matrix protein 2	134766	430452	3893	302765	75562		781943	804997	788818	667451	701165	746177	30008	ARCL1B, FBLN4, MBP1, UPH1
ARHGEF4	Rho guanine nucleotide exchange factor (GEF) 4	127377	349105	4921	338418	119766		119225	123416	122554	117414	115072	11926	50649	ASEF, ASEF1, GEF4, STM6
DERA	deoxyribose-phosphate aldolase (putative)	-130409	-383041	8856	472457	83158		777655	770353	833095	853467	849228	877222	51071	CGI-26, DEOC
MLXIPL	MLX interacting protein-like	125377	326275	28522	818004	90252		981614	93291	846453	847017	897197	85602	51085	CHREBP, MIO, MONDOB, WBSCR14, WS-BHLH, BHLHD14
MYO15A	myosin XVA	135393	437155	3381	280148	81201		867663	872397	797103	716057	807724	748601	51168	DFNB3, MYO15
GMIP	GEM interacting protein	128213	358543	5407	362007	105638		106187	109991	107043	101547	105454	101877	51291	ARHGAP46
ZMYND10	zinc finger, MYND-type containing 10	135915	4427	2718	254614	77769		816166	793765	824135	731546	757028	711311	51364	BLU, CILD22, FLU
HDAC7	histone deacetylase 7	126951	344272	438	324346	107942		110084	110247	109535	107132	106225	103206	51564	HD7, HD7A, HDAC7A
SRRT	serrate, RNA effector molecule	133637	418318	471	93342	124892		128921	12612	126631	120743	124392	120663	51593	ARS2, ASR2, SERRATE
LUC7L3	LUC7-like 3 pre-mRNA splicing factor	126573	339968	14345	596808	127012		128847	131211	127572	12072	129365	121105	51747	CRA, CREAP-1, CROP, LUC7A, OA48-18, HLUC7A
CPVL	carboxypeptidase, vitellogenic-like	-137837	-462965	1484	179644	8513		845759	782217	788818	865837	885529	901095	54504	HVLP
ADAMTSL4	ADAMTS-like 4	-14724	-558168	0.00694	26463	86284		804779	801164	838308	909713	892523	893665	54507	ADAMTSL-4, ECTOL2, TSRC1
USP53	ubiquitin specific peptidase 53	-126075	-334277	20972	723693	86812		834472	818403	861083	885642	925309	860147	54532	-
FAM193B	family with sequence similarity 193, member B	138961	474684	0.00605	24138	120001		124374	122884	120432	115376	117944	116833	54540	IRIZIO
GDPD2	glycerophosphodiester phosphodiesterase domain containing 2	-130469	-38371	8797	470537	93912		838605	930666	92441	973711	932235	991746	54857	GDE3, OBDPF
CC2D1A	coiled-coil and C2 domain containing 1A	141279	498544	176	50897	107162		111216	111852	107062	10304	100598	105894	54862	FREUD-1, FREUD-1/AKI1, MRT3
LIME1	Lck interacting transmembrane adaptor 1	132775	408983	4839	338335	88187		927369	914154	890796	8239	886461	81439	54923	LIME, DJ583P15.4
UCKL1	uridine-cytidine kinase 1-like 1	131038	389989	3002	269454	103005		105925	10729	102658	994464	102328	983176	54963	UCK1L, URKL1
RMND1	required for meiotic nuclear division 1 homolog	-127275	-347947	3157	270721	107025		105791	105059	103167	108212	109848	108988	55005	C6ORF96, COXPD11, RMD1, BA351K16, BA351K16.3
CCDC40	coiled-coil domain containing 40	142478	510737	29	72394	96591		96564	103933	982827	920676	939917	904942	55036	CILD15, FAP172
ARGLU1	arginine and glutamate rich 1	126304	336905	10242	501414	111313		111289	114781	113967	106938	112214	106727	55082	-
WDR60	WD repeat domain 60	129819	376506	4543	330618	92575		943205	950495	954593	901123	913485	876563	55112	FAP163, SRPS6, SRTD8
PIDD1	p53-induced death domain protein 1	13818	466554	0.00573	24138	110353		113476	113385	111901	106383	108708	106434	55367	LRDD, PIDD
PLXNA3	plexin A3	131982	400343	1511	180779	121664		122971	126302	122561	120802	119462	11573	55558	6.3, HSSEXGENE, PLXN3, PLXN4, XAP-6
TTC27	tetratricopeptide repeat domain 27	-130414	-383095	206	214735	10078		984459	99096	96694	101644	104309	103081	55622	-
ZNF692	zinc finger protein 692	13377	419752	1125	153647	105589		108919	109376	105799	999135	102973	104391	55657	AREBP, ZFP692
LUC7L	LUC7-like	125843	331624	6986	409412	115071		116988	118795	115087	11046	114319	113368	55692	LUC7B1, LUC7, SR+89, HLUC7B1
C1orf112	chromosome 1 open reading frame 112	129722	375425	11783	547684	70452		748851	724669	742857	635882	678178	668069	55732	-
ARFGAP1	ADP-ribosylation factor GTPase activating protein 1	125493	327607	4853	338335	133284		137411	134224	13354	131006	13234	129945	55738	ARF1GAP, HRIHFB2281
PARVA	parvin, alpha	-133652	-418479	1825	20051	98799		962912	980623	917588	101419	102025	100842	55742	CH-ILKBP, MXRA2
PLGRKT	plasminogen receptor, C-terminal lysine transmembrane protein	-125407	-32662	8607	467835	97367		95014	947307	956247	984762	989221	100521	55848	AD025, C9ORF46, MDS030, PLG-RKT, PLG-R(KT)
GSDMB	gasdermin B	147261	558374	16	47711	96641		105567	100158	945143	892677	949628	872546	55876	GSDML, PP4052, PRO2521
PDGFC	platelet derived growth factor C	-133777	-419835	2252	229077	95436		89296	921566	944698	100077	984277	956209	56034	FALLOTEIN, SCDGF
VARS2	valyl-tRNA synthetase 2, mitochondrial	141924	505121	0.00254	1597	117771		121503	121984	117981	112839	114832	115024	57176	COXPD20, VALRS, VARS2L, VARSL
TP73-AS1	TP73 antisense RNA 1	128301	35953	3453	284941	108733		110183	113202	10882	106292	105473	106989	57212	KIAA0495, PDAM
PLEKHG5	pleckstrin homology domain containing, family G (with RhoGef domain) member 5	126975	344547	7458	425981	108799		11045	113842	107814	105769	105835	107356	57449	CMTRIC, DSMA4, GEF720, SYX, TECH
STARD9	StAR-related lipid transfer (START) domain containing 9	129111	368617	949	488227	104767		106213	108916	106714	102916	105201	950786	57519	KIF16A
CASKIN1	CASK interacting protein 1	125361	326085	7738	433147	113293		112289	116897	116086	111388	110053	111728	57524	ANKS5A
KCNT1	potassium channel, sodium activated subfamily T, member 1	127375	349082	19264	694281	76486		752597	840289	782104	703029	73133	742043	57582	EIEE14, ENFL5, KCA4.1, SLACK, SLO2.2, BA100C15.2
EBF4	early B-cell factor 4	134681	429544	3143	270721	10115		968318	10815	105533	97081	952006	991151	57593	COE4, O/E-4
UVSSA	UV-stimulated scaffold protein A	135483	438117	2269	229077	98335		103529	102157	979016	963993	969042	888896	57654	KIAA1530, UVSS3
ANO8	anoctamin 8	133382	415561	716	119724	118594		118504	123346	120763	116738	116243	113982	57719	KIAA1623, TMEM16H
CATSPERG	catsper channel auxiliary subunit gamma	131537	395465	1066	148612	100656		103393	103067	102352	967578	98754	983176	57828	C19ORF15
LY6G5B	lymphocyte antigen 6 complex, locus G5B	127458	350025	18517	686948	82571		867995	878042	808988	746165	822924	792489	58496	C6ORF19, G5B
CHTF18	chromosome transmission fidelity factor 18	126702	34144	6762	400921	106224		110196	1083	106061	102818	105636	102888	63922	C16ORF41, C321D2.2, C321D2.3, C321D2.4, CHL12, CTF18, RUVBL
ROBO3	roundabout guidance receptor 3	161752	693783	1.47e-05	352	119102		122071	12517	121737	112861	117061	110019	64221	HGPPS, HGPS, RBIG1, RIG1
INF2	inverted formin, FH2 and WH2 domain containing	125594	328766	9175	479366	98617		996677	996939	102326	961173	954732	973391	64423	C14ORF151, C14ORF173, CMTDIE, FSGS5, PP9484
GIGYF1	GRB10 interacting GYF protein 1	133771	41977	27	70633	118924		121566	122291	119834	115808	117723	114709	64599	GYF1, PERQ1
PDIA2	protein disulfide isomerase family A, member 2	149286	57808	0.00324	18213	111092		113705	118468	111009	102373	108568	107067	64714	PDA2, PDI, PDIP, PDIR
UNKL	unkempt family zinc finger-like	12755	351059	4024	306991	101156		101839	104579	10313	992185	989372	981272	64718	C16ORF28, ZC3H5L, ZC3HDC5L
MICAL1	microtubule associated monooxygenase, calponin and LIM domain containing 1	141892	504797	0.00574	24138	115195		119309	119088	115631	109026	113525	111771	64780	MICAL, MICAL-1, NICAL
SLC26A10	solute carrier family 26, member 10	126597	340246	8557	466356	99133		102002	102723	986706	957715	962613	979826	65012	-
INTS3	integrator complex subunit 3	13172	397476	739	120557	117812		121019	121253	117664	115184	116101	114078	65123	C1ORF193, C1ORF60, INT3, SOSS-A, SOSSA
WNK4	WNK lysine deficient protein kinase 4	127457	350011	17417	666762	68514		73699	664755	750756	645083	637546	633405	65266	PHA2B, PRKWNK4
CAPRIN2	caprin family member 2	135347	436663	585	106645	109891		113287	113567	110365	10464	109289	105931	65981	C1QDC1, EEG-1, EEG1, RNG140
GDPD3	glycerophosphodiester phosphodiesterase domain containing 3	135521	438521	3104	270721	75412		813766	780306	791418	678974	755501	629798	79153	GDE7
PAGR1	PAXIP1 associated glutamate-rich protein 1	139119	476323	324	75293	113867		11827	118596	112722	109365	112643	108373	79447	C16ORF53, GAS, PA1
ACSS3	acyl-CoA synthetase short-chain family member 3	-129255	-370225	12426	56101	7608		724066	639875	754132	822045	812454	746989	79611	-
C1orf54	chromosome 1 open reading frame 54	-137086	-455079	707	119074	109492		108549	103055	105809	110075	115454	110849	79630	-
MICALL2	MICAL-like 2	154907	631401	0.000772	7431	96726		101241	103067	973287	891297	947006	890103	79778	JRAB, MICAL-L2
LINC00115	long intergenic non-protein coding RNA 115	14149	500701	662	114259	74829		844982	748115	781415	657286	728582	622302	79854	NCRNA00115
PYROXD1	pyridine nucleotide-disulphide oxidoreductase domain 1	-126247	-336245	24051	758642	77089		683777	76475	747299	805858	810895	78207	79912	-
CNTD2	cyclin N-terminal domain containing 2	12867	363678	5646	369824	58971		656291	601177	670614	410555	5555	516422	79935	CCNP
PDZD7	PDZ domain containing 7	125217	324434	20853	721968	99856		98884	105901	100526	971342	945163	99628	79955	PDZK7
PAQR6	progestin and adipoQ receptor family member VI	133084	412335	1393	174763	10194		104738	105733	102658	965796	100958	989952	79957	PRDELTA
ZNF767P	zinc finger family member 767, pseudogene	149286	578075	0.00261	1597	1005		105711	10466	101557	931915	99282	940353	79970	ZNF767
ZNF442	zinc finger protein 442	-125673	-329675	24286	761311	84663		818994	813393	817837	842551	914253	847796	79973	-
ZNF702P	zinc finger protein 702, pseudogene	-126824	-342828	21368	726217	79717		788433	716922	769921	807519	800605	863439	79986	ZNF702
BAIAP2L2	BAI1-associated protein 2-like 2	132049	401074	6734	400921	72458		796292	765462	720457	633142	715017	657915	80115	-
TRIM46	tripartite motif containing 46	129677	37492	1389	174763	105389		108161	108142	1062	103474	102985	102205	80128	GENEY, TRIFIC
CENPT	centromere protein T	128865	365857	3659	29589	111903		114305	115615	112145	106467	110144	111007	80152	C16ORF56, CENP-T
DBF4B	DBF4 zinc finger B	126982	344621	15454	617398	86783		882828	9206	868067	842874	850425	823255	80174	ASKL1, CHIFB, DRF1, ZDBF1B
C16orf59	chromosome 16 open reading frame 59	12658	340051	21588	726266	80258		839012	842806	805524	73014	770778	800538	80178	-, TEDC2
MYO19	myosin XIX	12738	349137	7242	417189	101921		105098	104415	10262	974102	102111	982544	80179	MYOHD1
TRABD	TraB domain containing	127815	354056	7623	430513	94036		949197	974747	963267	894948	931783	91388	80305	LP6054, PP2447
C6orf25	chromosome 6 open reading frame 25	135376	436975	14	174763	69565		783145	705541	759053	57206	688306	474923	80739	G6B, NG31, MPIG6B
LY6G6C	lymphocyte antigen 6 complex, locus G6C	125595	328782	13321	57922	62027		710861	638168	651546	459476	622924	516422	80740	C6ORF24, G6C, NG24
GRIP2	glutamate receptor interacting protein 2	140397	489512	235	63242	109614		108912	115201	113002	103602	105703	10795	80852	-
CCNL2	cyclin L2	151296	597375	0.000189	2934	122091		125764	126908	123481	115335	120543	116727	81669	ANIA-6B, CCNM, CCNS, HCLA-ISO, HLA-ISO, PCEE, SB138
LAS1L	LAS1-like, ribosome biogenesis factor	128155	357892	74	423865	106034		108534	110404	105574	10126	10637	101889	81887	LAS1-LIKE, DJ475B7.2
MXD3	MAX dimerization protein 3	126527	339442	22455	735862	74637		808341	764034	759857	647608	747615	706026	83463	BHLHC13, MAD3, MYX
SCRT1	scratch family zinc finger 1	141372	499492	0.00456	2358	111422		113534	116281	112715	105965	10902	108544	83482	SCRT, ZNF898
NRIP2	nuclear receptor interacting protein 2	-128569	-362547	14971	610297	74381		717615	717913	662973	766194	815524	741201	83714	-
ATAD3B	ATPase family, AAA domain containing 3B	145906	545038	0.00166	12925	104216		108564	108118	105145	100206	10189	983805	83858	AAA-TOB3, TOB3
HDAC10	histone deacetylase 10	143611	522168	16	47711	105111		106496	112478	105219	984883	100985	102703	83933	HD10
TSSK6	testis-specific serine kinase 6	-12705	-345397	18931	692043	67217		618609	646509	612807	73636	672834	710269	83983	CT72, FKSG82, SSTK, TSSK4
PRAM1	PML-RARA regulated adaptor molecule 1	128383	360453	11217	532375	65196		704809	703371	679279	621628	622924	50387	84106	PML-RAR, PRAM-1
NLRC5	NLR family, CARD domain containing 5	-128254	-359004	13173	577733	64871		627679	603379	542663	699579	678178	691304	84166	CLR16.1, NOD27, NOD4
TCHP	trichoplein, keratin filament binding	129567	373701	11423	538086	9277		971109	99185	889169	887552	924121	854104	84260	TPMS
NICN1	nicolin 1	127724	353035	9841	495688	105401		107029	111101	104155	101556	100905	105177	84276	-
DOT1L	DOT1-like histone H3K79 methyltransferase	131359	393512	484	94924	120749		123321	123349	122102	119353	118739	116262	84444	DOT1, KMT4
ZNF333	zinc finger protein 333	129069	368145	4887	338418	106706		11007	109413	107338	103745	106869	100803	84449	-
NEURL4	neuralized E3 ubiquitin protein ligase 4	126227	336023	1915	207095	120334		122897	122342	121286	11771	119223	117644	84461	-
MCM8	minichromosome maintenance 8 homologous recombination repair factor	126314	337017	23809	754533	80093		864973	840289	770667	75886	793706	73692	84515	C20ORF154, POF10, DJ967N21.5
GTPBP3	GTP binding protein 3 (mitochondrial)	128086	357116	4076	309804	105127		108644	107739	105145	10128	102436	10412	84705	COXPD23, GTPBG3, MSS1, MTGP1, THDF1
SUV420H2	suppressor of variegation 4-20 homolog 2 (Drosophila)	133146	413012	1257	168332	106776		111495	109118	106771	104624	104873	101691	84787	KMT5C
MINA	MYC induced nuclear antigen	-125754	-330599	19257	694281	85484		831934	833356	818372	863334	901723	865948	84864	MDIG, MINA53, NO52, ROX, RIOX2
CORO6	coronin 6	127813	354033	17535	666762	79446		778893	865104	824648	704723	741827	79885	84940	-
TUBGCP6	tubulin, gamma complex associated protein 6	135927	442828	143	44603	122415		125847	125963	122605	118923	120749	118544	85378	GCP-6, GCP6, MCCRP, MCCRP1, MCPHCR
LRRCC1	leucine rich repeat and coiled-coil centrosomal protein 1	-126731	-341773	11869	549838	1055		996132	103954	104615	107538	110557	104433	85444	CLERC, SAP2, VFL1
RPPH1	ribonuclease P RNA component H1	-132333	-404169	3677	296172	75539		731959	607686	667606	726565	73042	894251	85495	H1RNA, RPPH1-1
FCHSD1	FCH and double SH3 domains 1	138722	472196	888	138038	94799		978866	997366	961097	908693	942038	860517	89848	NWK2
ATG16L2	autophagy related 16-like 2	15098	594353	0.00508	23903	77109		807837	814409	817837	703029	721959	713372	89849	ATG16B, WDR80
RHOT2	ras homolog family member T2	136381	447643	0.00943	3263	120244		123679	122933	121458	116857	118945	115805	89941	ARHT2, C16ORF39, MIRO-2, MIRO2, RASL
VWA5B2	von Willebrand factor A domain containing 5B2	130784	387187	3051	270596	94162		965809	95873	971818	898948	907188	932057	90113	-
CCDC74A	coiled-coil domain containing 74A	126368	33763	18574	687831	83431		87949	852842	841074	792287	821959	802206	90557	-
STARD13	StAR-related lipid transfer (START) domain containing 13	-126691	-341314	21768	728693	73883		672631	677069	7364	776795	802279	726095	90627	ARHGAP37, DLC2, GT650, LINC00464
KIFC2	kinesin family member C2	143958	525644	0.00134	11312	12103		122432	12619	122986	115662	117142	119033	90990	-
GUSBP11	glucuronidase, beta pseudogene 11	133813	420218	1843	201404	9942		102637	103468	998829	932263	989221	958846	91316	-
RRP7BP	ribosomal RNA processing 7 homolog B, pseudogene	14504	536455	215	59491	90519		925149	968795	929199	855554	890731	809218	91695	RRP7B, DJ222E13.2
CCDC64	coiled-coil domain containing 64	137118	455423	0.00654	25418	114359		11789	116996	115626	10995	111946	112011	92558	BICDR-1, H_267D11.1, BICDL1
DMKN	dermokine	-129329	-371046	12838	573067	75192		673913	744873	708375	763977	786461	800538	93099	UNQ729, ZD52F10
FOXP2	forkhead box P2	-125726	-330281	8959	473969	100684		968979	989011	992416	102683	100866	104319	93986	CAGH44, SPCH1, TNRC10
EGLN3	egl-9 family hypoxia-inducible factor 3	135696	440373	3005	269454	72755		717615	809256	766899	698704	660033	650199	112399	HIFP4H3, HIFPH3, PHD3
PRRT2	proline-rich transmembrane protein 2	132159	402275	1102	151534	127255		129189	131795	127493	12206	124542	126436	112476	BFIC2, BFIS2, DSPB3, DYT10, EKD1, FICCA, ICCA, IFITMD1, PKC
MBD6	methyl-CpG binding domain protein 6	130156	380241	1319	169912	103508		105818	105108	10612	100649	102147	100012	114785	-
STK11IP	serine/threonine kinase 11 interacting protein	129393	371765	173	196553	105038		107559	108332	105491	102501	102719	102432	114790	LIP1, LKB1IP, STK11IP1
RHPN1	rhophilin, Rho GTPase binding protein 1	133005	411478	556	103199	100622		102514	103269	10313	973188	985685	976066	114822	ODF5, RHOPHILIN, RHPN
LENG8	leukocyte receptor cluster (LRC) member 8	163531	709568	4.61e-05	931	132354		139086	137579	132799	124779	130638	121114	114823	PP13842
OSBPL7	oxysterol binding protein-like 7	151303	597442	0.00376	20029	106349		113202	111541	105324	971076	105521	979826	114881	ORP7
RPL39L	ribosomal protein L39-like	-125236	-324648	13878	590728	94039		923349	908729	917856	949308	949027	982227	116832	RPL39L1
ACAP3	ArfGAP with coiled-coil, ankyrin repeat and PH domains 3	141338	499151	0.000464	5216	125639		128041	129275	127538	12134	123651	12203	116983	CENTB5
CPXM2	carboxypeptidase X (M14 family), member 2	-134247	-424895	3981	306077	88143		800067	860029	852905	923846	858162	946378	119587	CPX2, UNQ676
SLC25A29	solute carrier family 25 (mitochondrial carnitine/acylcarnitine carrier), member 29	12658	340054	3337	278469	120812		123468	122836	121901	116196	119662	119617	123096	C14ORF69, CACL, ORNT3
CCDC78	coiled-coil domain containing 78	132726	408452	552	365697	8503		890422	910039	833576	781817	834027	813881	124093	C16ORF25, CNM4, JFP10, HSCCDC78
SGK494	uncharacterized serine/threonine-protein kinase SgK494	127609	35173	4685	335592	104256		106631	107018	105356	10067	104077	10044	124923	-
ANKRD13B	ankyrin repeat domain 13B	130046	379021	76	122899	117488		119843	12056	118301	113832	115072	116084	124930	-
PLK5	polo-like kinase 5	145276	538794	272	70633	84851		929338	876405	8495	760013	790129	822777	126520	PLK-5, PLK5P, SGK384PS
ANKLE1	ankyrin repeat and LEM domain containing 1	12677	342213	21271	726217	84055		90347	867576	825158	768377	794294	845358	126549	ANKRD41, LEM3, LEMD6
CCDC163P	coiled-coil domain containing 163, pseudogene	-12522	-324465	29343	829418	77504		782545	715924	71618	79725	788916	821332	126661	C1ORF231, CCDC163
ATXN7L2	ataxin 7-like 2	126948	344232	12913	573067	99342		103031	103567	97618	945391	992523	956967	127002	-
DUSP15	dual specificity phosphatase 15	-131064	-390267	99	141021	101646		991829	98316	99558	103491	104537	103594	128853	VHY
AHSA2	AHA1, activator of heat shock 90kDa protein ATPase homolog 2 (yeast)	141688	502722	333	76037	100832		103869	106195	101933	933648	100746	946581	130872	HCH1
DNHD1	dynein heavy chain domain 1	133005	411478	3012	269454	109792		114516	110701	112013	10932	107948	100803	144132	C11ORF47, CCDC35, DHCD1, DNHD1L
TMEM120B	transmembrane protein 120B	127055	345449	6145	384669	103304		10748	105255	103106	101818	100826	999695	144404	-
C16orf89	chromosome 16 open reading frame 89	-154371	-626398	0.00232	1597	83244		804263	71186	768418	859928	876197	896281	146556	-
DNAH2	dynein, axonemal, heavy chain 2	132573	406791	2409	235925	9645		10113	970692	985704	953422	93133	913369	146754	DNAHC2, DNHD3
LOC146880	Rho GTPase activating protein 27 pseudogene	131642	396617	6485	39513	84182		865312	89751	846012	809976	828119	774904	146880	-
CCDC17	coiled-coil domain containing 17	125239	324687	14897	609894	60661		697412	579678	667606	582254	470085	538658	149483	-
LOC150776	sphingomyelin phosphodiesterase 4, neutral membrane (neutral sphingomyelinase-3) pseudogene	144992	535976	0.000628	635	11217		11641	114806	11407	106898	1102	108087	150776	-
CNTN4	contactin 4	-125046	-322457	27033	803005	89385		839012	861862	889822	890137	892523	9607	152330	AXCAM, BIG-2
LOC155060	AI894139 pseudogene	126712	341558	14905	609894	96435		998303	101185	944698	926767	961329	918889	155060	-
NSUN5P1	NOP2/Sun domain family, member 5 pseudogene 1	136216	445891	47	93342	100228		103508	103816	101156	949925	983805	974735	155400	NSUN5B, WBSCR20B
RBM33	RNA binding motif protein 33	145158	537629	0.00354	19331	127245		131787	130656	128605	122572	12662	119498	155435	PRR8
LINC00599	long intergenic non-protein coding RNA 599	165073	723108	0.000105	1921	101664		106765	111056	10057	880753	986151	927026	157627	RNCR3
TDRP	testis development related protein	131219	391973	4754	336115	95384		945165	101056	976537	921053	939274	905213	157695	C8ORF42, INM01, TDRP1, TDRP2
MAMDC4	MAM domain containing 4	151733	601537	0.00257	1597	95835		987394	103534	960699	871778	927655	90816	158056	AEGP
GRASP	GRP1 (general receptor for phosphoinositides 1)-associated scaffold protein	12553	328029	27848	815562	75039		805806	744051	78279	684891	720987	736049	160622	TAMALIN
STRC	stereocilin	134546	428099	3928	304313	77012		834472	822289	766133	682946	772834	668069	161497	DFNB16
ZNF296	zinc finger protein 296	126044	333931	17337	666762	63605		673913	680951	683424	495942	628582	582712	162979	ZFP296, ZNF342
DNAH10	dynein, axonemal, heavy chain 10	129237	370022	9578	490534	90762		89268	960027	940633	894723	878832	852162	196385	-
WDR90	WD repeat domain 90	134036	422624	4276	321553	91346		95367	97966	892404	861357	913741	825624	197335	C16ORF15, C16ORF16, C16ORF17, C16ORF18, C16ORF19
ADM5	adrenomedullin 5 (putative)	134154	423886	4278	321553	7193		786692	75892	72765	615507	69662	673565	199800	AM5, C19ORF76
CRTC2	CREB regulated transcription coactivator 2	131777	398102	634	11245	11133		115055	111803	113693	108082	109304	10863	200186	TORC-2, TORC2
KRTCAP3	keratinocyte associated protein 3	129825	376573	7762	433147	63608		719488	65592	664534	600705	588306	512358	200634	KCP3, MRV222, PRO9898
MUC20	mucin 20, cell surface associated	132111	401756	6419	394506	68965		703776	765462	71509	663021	637546	599422	200958	MUC-20
PLD6	phospholipase D family, member 6	133093	412436	5638	369824	79262		825386	794347	855821	777814	757028	699417	201164	ZUC
LRRC45	leucine rich repeat containing 45	145735	543346	0.00609	24138	92483		951451	965103	958085	877485	906382	857157	201255	-
UNC13D	unc-13 homolog D (C. elegans)	130739	386689	9473	488227	80081		890422	820844	772147	759438	778178	724209	201294	FHL3, HLH3, HPLH3, MUNC13-4
TMEM192	transmembrane protein 192	-127862	-354592	1895	205975	107119		10554	104239	104626	10978	108373	109182	201931	-
STK32A	serine/threonine kinase 32A	-13579	-441376	377	81009	115748		11206	114751	110817	119704	119114	115828	202374	YANK1
SRRM3	serine/arginine repetitive matrix 3	127442	349839	6759	400921	105091		108905	107934	104526	100259	103447	1038	222183	-
LACE1	lactation elevated 1	-127289	-348112	18899	692043	75098		720415	702274	72765	794111	776861	766658	246269	AFG1, AFG1L
SERHL2	serine hydrolase-like 2	128104	357317	15477	617398	79181		838197	834682	780723	755345	750027	768066	253190	DJ222E13.1
EHBP1L1	EH domain binding protein 1-like 1	140815	493798	42	84827	91143		957831	933577	938557	850431	903384	850984	254102	-
LPCAT4	lysophosphatidylcholine acyltransferase 4	130348	382364	3228	273093	117245		119705	12052	118449	110715	11405	117763	254531	AGPAT7, AYTL3, LPAAT-ETA, LPEAT2
ZDHHC23	zinc finger, DHHC-type containing 23	-136241	-446166	1642	188976	62619		487512	58474	556437	687762	680777	668069	254887	NIDD
MPV17L	MPV17 mitochondrial membrane protein-like	-126344	-337356	5731	3726	55479		527781	423773	355729	563353	61297	66089	255027	M-LPH, MLPH1, MLPH2, MPV17L1
SDHAP1	succinate dehydrogenase complex, subunit A, flavoprotein pseudogene 1	130194	380665	332	278469	99022		102769	100674	100512	951608	985685	947795	255812	SDHAL1, SDHALP1
LMNTD2	lamin tail domain containing 2	140559	491176	935	140488	76755		804779	86439	74465	672803	732235	699417	256329	C11ORF35
TINCR	tissue differentiation-inducing non-protein coding RNA	12944	37228	7751	433147	104364		111019	102072	10613	100968	102939	999976	257000	LINC00036, NCRNA00036, PLAC2, ONCO-LNCRNA-16
NPHP4	nephronophthisis 4	132821	409485	1578	184521	94504		980856	970692	957475	907045	928813	909217	261734	POC10, SLSN4
RGL4	ral guanine nucleotide dissociation stimulator-like 4	140607	491667	952	140488	91111		959603	983317	893043	805019	908788	8412	266747	RGR
H19	H19, imprinted maternally expressed transcript (non-protein coding)	-139855	-483927	769	123436	81782		783145	687197	722549	82092	954924	767364	283120	ASM, ASM1, BWS, D11S813E, LINC00008, NCRNA00008, WT2
NEAT1	nuclear paraspeckle assembly transcript 1 (non-protein coding)	130314	381987	6742	400921	106392		108326	111791	106327	102289	107343	98783	283131	LINC00084, NCRNA00084, TNCRNA, VINC
CRACR2B	calcium release activated channel regulator 2B	127066	345581	19145	69371	83236		806316	891999	868067	797692	810371	790104	283229	EFCAB4A
CCDC88B	coiled-coil domain containing 88B	173635	796061	2.29e-06	116	96001		103477	100185	985871	879505	923164	844536	283234	BRLZ, CCDC88, HKRP3, GIPIE
IGSF22	immunoglobulin superfamily, member 22	12844	361091	15238	613744	73662		795195	752068	762243	684891	644336	73692	283284	IGFN2
BRICD5	BRICHOS domain containing 5	142374	509687	498	96536	88974		955675	923243	893995	816719	882379	81337	283870	C16ORF79
PGP	phosphoglycolate phosphatase	134702	429771	661	114259	107159		111301	110178	107329	103945	105863	102254	283871	PGPASE
PDXDC2P	pyridoxal-dependent decarboxylase domain containing 2, pseudogene	136355	447367	815	127677	99581		104001	102455	100394	946183	990129	944122	283970	NPIP, PDXDC2
CCDC57	coiled-coil domain containing 57	132658	407709	4819	338287	90594		917101	974413	904077	84512	894879	865235	284001	-
HEXDC	hexosaminidase (glycosyl hydrolase family 20, catalytic domain) containing	127736	35316	12601	566156	90272		908326	958171	909577	850124	891928	876233	284004	-
TMEM145	transmembrane protein 145	129341	371175	5936	379327	112308		11393	117978	111351	106264	110925	110789	284339	-
WDR62	WD repeat domain 62	13299	411323	5822	374908	7534		823136	740715	792701	690576	708788	721334	284403	C19ORF14, MCPH2
EPHA10	EPH receptor A10	134265	425087	1158	157134	106861		110963	111275	105408	102845	104599	103659	284656	-
HNRNPU-AS1	HNRNPU antisense RNA 1	126539	33958	19841	705025	96157		100294	973071	983509	915103	982856	873897	284702	C1ORF199, NCRNA00201
LINC00176	long intergenic non-protein coding RNA 176	149044	575738	0.00873	30957	86102		932347	912625	848636	792745	82436	794252	284739	NCRNA00176, PRR17, C20ORF204
CRIPAK	cysteine-rich PAK1 inhibitor	143391	519959	0.00539	24138	97677		101886	101554	985368	939391	94802	926793	285464	-
LINC00174	long intergenic non-protein coding RNA 174	137669	461205	1752	197723	78161		831934	811856	804938	748048	708788	750195	285908	NCRNA00174
TCAF2	TRPM8 channel-associated factor 2	126749	341972	14323	596808	59362		632859	66187	619323	515968	532234	551782	285966	FAM115C, FAM139A
LOC286437	uncharacterized LOC286437	134706	429813	3792	299477	68197		732809	724669	710648	626054	649227	60603	286437	-
DDX51	DEAD (Asp-Glu-Ala-Asp) box polypeptide 51	131658	396796	2373	234439	113125		118475	115419	112072	109983	111933	108513	317781	-
LINC01089	long intergenic non-protein coding RNA 1089	143262	518651	245	65057	101623		106065	107129	101268	933992	100932	961802	338799	-
PKD1P1	polycystic kidney disease 1 (autosomal dominant) pseudogene 1	133856	420683	632	11245	125725		128675	12962	125959	124272	123833	119867	339044	HG1, NPIP
PRSS53	protease, serine, 53	134005	422285	4002	306487	91603		956037	969661	910709	818644	912971	881751	339105	POL3S, UNQ308
KLHL17	kelch-like family member 17	141263	498387	196	55118	96078		968152	997366	100599	898289	934694	931381	339451	-
TFAP2E	transcription factor AP-2 epsilon (activating enhancer binding protein 2 epsilon)	131584	395984	4782	336893	89766		945554	929759	893043	84512	872494	876893	339488	AP2E
CCDC39	coiled-coil domain containing 39	127424	349638	17637	667812	69871		721337	739018	74465	648854	69777	592496	339829	CILD14, FAP59
C3orf35	chromosome 3 open reading frame 35	134327	425744	1459	178805	58267		68258	629315	605982	480859	528581	438672	339883	APRG1
NRBP2	nuclear receptor binding protein 2	130782	387161	1411	175012	120131		120975	125027	120702	116884	118716	116762	340371	TRG16, PP9320
TMEM249	transmembrane protein 249	125801	331141	6168	38491	5253		577764	613913	571989	484781	417032	331664	340393	C8ORFK29
VSTM2B	V-set and transmembrane domain containing 2B	12911	368598	133	57922	79525		807837	86897	790124	765643	728582	772886	342865	-
FAM71F2	family with sequence similarity 71, member F2	133151	41306	1265	168332	53643		600691	613913	59128	459476	432233	38019	346653	FAM137B
LINC00265	long intergenic non-protein coding RNA 265	127422	349613	6603	398504	97267		986374	101364	980239	941853	942249	958659	349114	NCRNA00265
YJEFN3	YjeF N-terminal domain containing 3	15864	665756	0.000143	2407	96202		100832	10206	974921	89037	936017	886142	374887	-
PI4KAP2	phosphatidylinositol 4-kinase, catalytic, alpha pseudogene 2	129273	370417	4395	324346	100284		103435	103912	10005	955806	985996	984432	375133	-
PNPLA7	patatin-like phospholipase domain containing 7	131563	395759	7952	439306	74882		811325	792002	741042	665253	715017	724209	375775	C9ORF111, NTE-R1, NTEL1
AMIGO3	adhesion molecule with Ig-like domain 3	125666	329592	24932	770742	79086		821768	836431	788161	773696	758538	748601	386724	ALI3, AMIGO-3
LINC00202-1	long intergenic non-protein coding RNA 202-1	139717	482509	668	114259	65141		731103	664755	717261	567772	610894	494851	387644	C10ORF51, LINC00202, NCRNA00202, BB27G4.1
UBAP1L	ubiquitin associated protein 1-like	139254	477721	949	140488	83128		871606	843635	877592	804599	796042	760887	390595	UBAP-1L
HERC2P2	hect domain and RLD 2 pseudogene 2	144769	533753	0.00478	2358	107094		111148	111224	10824	100999	106225	101273	400322	D15F37S3, MN7
LOC401320	uncharacterized LOC401320	126254	336329	2152	726217	83997		886675	882846	817837	799013	823404	805484	401320	-
LCNL1	lipocalin-like 1	139427	479512	977	141021	99724		107925	100938	989344	947597	985685	917156	401562	-
LINC01000	long intergenic non-protein coding RNA 1000	125998	333404	6378	393176	111672		113638	114471	112772	111432	109619	10678	402483	-
ACBD7	acyl-CoA binding domain containing 7	125612	328972	24861	7707	78351		806316	824666	795233	769993	744336	745359	414149	BA455B2.2
C10orf105	chromosome 10 open reading frame 105	-133562	-417514	307	270721	5997		524224	523745	531395	628931	664427	657915	414152	-
C8orf82	chromosome 8 open reading frame 82	12707	345628	9366	484314	90502		923575	925604	9319	866387	87785	893372	414919	-
FLJ12825	uncharacterized LOC440101	125908	332374	25517	779435	91424		854047	987189	955009	851043	891032	894251	440101	-
HERC2P9	hect domain and RLD 2 pseudogene 9	126481	338924	13976	592422	91495		941418	952258	916779	865285	88677	910527	440248	-
GOLGA8B	golgin A8 family, member B	144314	529211	163	4787	98554		100411	10428	100959	928563	979321	904126	440270	GOLGA5
LOC440434	aminopeptidase puromycin sensitive pseudogene	130733	386625	5362	360153	94169		974961	970349	956247	89607	946395	882069	440434	-
MIAT	myocardial infarction associated transcript (non-protein coding)	132593	407	3347	278469	13879		142732	148578	138728	127444	136174	126612	440823	C22ORF35, GOMAFU, LINC00066, NCRNA00066, RNCR2, LNCRNA-MIAT
IGIP	IgA-inducing protein	127529	350829	1823	683852	77959		842227	785965	791418	74297	765863	721334	492311	C5ORF53
SERINC4	serine incorporator 4	148812	573491	0.00814	29912	87601		95275	904995	880053	811592	846395	803854	619189	-
MROH6	maestro heat-like repeat family member 6	132211	402839	6505	39513	83249		881017	880624	824135	755937	828582	78459	642475	C8ORF73
LOC642846	DEAD/H (Asp-Glu-Ala-Asp/His) box polypeptide 11-like	129907	377477	11378	537486	76384		833631	80005	746421	738375	73133	690107	642846	-
LINC01021	long intergenic non-protein coding RNA 1021	127523	350758	18484	686948	75269		762597	779664	811251	693336	760033	663804	643401	-
LOC646471	uncharacterized LOC646471	127997	356112	16761	650444	77397		817115	816918	77434	695148	757028	752554	646471	-
SNORD10	small nucleolar RNA, C/D box 10	138199	466746	405	84827	57357		672631	627478	612807	428768	512969	416438	652966	MGU6-77
KIAA0895L	KIAA0895-like	133582	417726	903	139217	13145		132246	137127	131737	126858	12826	130132	653319	-
MLLT4-AS1	MLLT4 antisense RNA 1 (head to head)	134565	4283	3781	299477	81487		852205	866522	822586	739703	810371	758661	653483	C6ORF124, HGC6.4, DJ431P23.3
PI4KAP1	phosphatidylinositol 4-kinase, catalytic, alpha pseudogene 1	141078	496494	374	81009	10568		110077	109729	106637	995477	106003	977877	728233	-
CDK11A	cyclin-dependent kinase 11A	131219	391974	3709	296385	100131		104881	10301	994953	960173	995316	955256	728642	CDC2L2, CDC2L3, CDK11-P110, CDK11-P46, CDK11-P58, PITSLRE, P58GTA
LOC729737	uncharacterized LOC729737	137034	454536	739	120557	96917		993091	102677	966749	93604	929044	937135	729737	-
SHISA7	shisa family member 7	125239	32468	9815	495688	106221		106665	110594	106959	103804	102684	105294	729956	-
ZNF726	zinc finger protein 726	-126493	-339059	12227	554298	609		587376	554405	442404	634518	683331	653335	730087	-
ZGLP1	zinc finger, GATA-like protein 1	128515	361941	14493	598256	83487		884912	862589	840617	742322	823404	819872	100125288	GATAD3, GLP-1, GLP1
LOC100126784	uncharacterized LOC100126784	-127566	-351249	18513	686948	85581		718554	844459	851213	891759	857028	908953	100126784	-
MIR124-2HG	MIR124-2 host gene	130599	385146	9002	473969	105103		108497	110853	104076	965105	107586	972205	100130155	LINC00966
LOC100130744	uncharacterized LOC100130744	134883	431707	3112	270721	6405		688467	667584	701332	578262	57553	580159	100130744	-
CADM3-AS1	CADM3 antisense RNA 1	127819	354099	2009	212519	51389		537955	666177	505815	335972	380775	408194	100131825	-
JMJD7	jumonji domain containing 7	151728	601489	0.00552	24138	75513		804779	839015	756613	701314	675531	670843	100137047	-
KLLN	killin, p53-regulated DNA replication inhibitor	-130373	-382641	9652	491595	71083		614815	692006	666078	708053	779484	751772	100144748	CWS4, KILLIN
FLJ16779	uncharacterized LOC100192386	-136132	-445009	2289	229077	84596		789009	832019	789472	894044	840981	894251	100192386	-
LINC01004	long intergenic non-protein coding RNA 1004	128394	360583	15512	617398	80357		842227	859659	793338	751134	806651	727957	100216546	-
LINC00173	long intergenic non-protein coding RNA 173	12647	3388	13432	580539	59621		63786	639875	653235	480859	583331	512358	100287569	NCRNA00173
LOC100288162	uncharacterized LOC100288162	125968	333058	22531	737131	6835		70987	755915	687453	657286	660033	580159	100288162	-
NPIPA5	nuclear pore complex interacting protein family, member A5	134096	423267	3193	271279	87785		919214	932464	861876	846702	839274	837352	100288332	NPIP
SAP25	Sin3A-associated protein, 25kDa	152828	61191	0.00277	16452	87969		955313	911079	892084	787622	85279	813881	100316904	-
LOC100505549	uncharacterized LOC100505549	-130383	-382752	6784	401042	62909		524224	541575	610567	653732	667284	703857	100505549	-, AC027097.1
SNHG21	small nucleolar RNA host gene 21	129366	371457	10124	501185	8951		938185	913136	913223	843197	904755	828417	100505616	FSD2-AS1, SCARNA15HG
STARD4-AS1	STARD4 antisense RNA 1	14136	499369	793	12521	85098		880713	927697	854162	812791	827655	734289	100505678	-
SH3BP5-AS1	SH3BP5 antisense RNA 1	150008	585035	0.00714	26739	87524		940416	932017	870321	809162	852006	778206	100505696	-
SMG1P7	SMG1 pseudogene 7	1362	445728	2781	256777	78578		833631	828389	804938	721407	783331	692491	100506060	-
LOC100506472	uncharacterized LOC100506472	139323	47843	1224	164999	77909		800598	841972	801375	721407	717034	752554	100506472	-
CAHM	colon adenocarcinoma hypermethylated (non-protein coding)	-128428	-360959	14512	598256	71555		61288	670358	707225	715276	780778	754105	100526820	LINC00468
MIR3064	microRNA 3064	136053	444173	2902	265484	73035		773876	777064	755791	703029	690731	636924	100616387	-
MIR5047	microRNA 5047	143108	517106	297	72394	93653		977005	981897	953759	881002	932009	847392	100616408	-
RBM5-AS1	RBM5 antisense RNA 1	138612	471055	1587	184521	79185		84143	819384	833095	746795	779484	668069	100775107	LUST
C5orf66	chromosome 5 open reading frame 66	141848	504344	345	77612	61083		687308	674422	644586	544183	480776	520374	100996485	-
STAG3L5P-PVRIG2P-PILRB	STAG3L5P-PVRIG2P-PILRB readthrough	128213	358548	12926	573067	86137		891273	909778	856232	826458	854345	806561	101752399	LOC101735302-LOC101752334-PILRB
LOC101929718	uncharacterized LOC101929718	125828	331455	9199	479389	59056		707867	62373	577769	434361	572834	474923	101929718	-
LOC102724814	uncharacterized LOC102724814	151774	601923	0.00495	23823	71101		765331	779664	746421	637233	662978	572216	102724814	-
