# Supplementary material for: SARS-CoV-2 infects human brain organoids causing cell death and loss of synapses that can be rescued by treatment with Sofosbuvir
Source: PLoS Biol. 2022 Nov 3;20(11):e3001845. doi: 10.1371/journal.pbio.3001845 (PMC9632769; doi:10.1371/journal.pbio.3001845)
Supplement: S2 Table — The BCOs were analyzed 7 days post-infection. (XLSX) [file pbio.3001845.s011.xlsx]

## Sheet: Table 2_PANTHER analyses RNA se
Term ID	Term Name	p-Value	FDR-adjusted p-Value	Number of Genes in Term	Number of Genes that are also in this Filter or Cluster	Number of Up-regulated genes	Number of Down-regulated genes
P00046	Oxidative stress response	104	5936	24	4	3	1
P00035	Interferon-gamma signaling pathway	1866	35113	28	3	2	1
P05918	p38 MAPK pathway	2454	35113	32	3	3	0
P00034	Integrin signalling pathway	3724	35113	156	7	5	2
P00021	FGF signaling pathway	5	35113	99	5	5	0
P04393	Ras Pathway	5128	35113	69	4	3	1
P04398	p53 pathway feedback loops 2	6354	35113	45	3	3	0
P00019	Endothelin signaling pathway	66	35113	75	4	4	0
P00005	Angiogenesis	6756	35113	142	6	3	3
P00018	EGF receptor signaling pathway	7023	35113	109	5	4	1
P00030	Hypoxia response via HIF activation	8609	35293	24	2	2	0
P00056	VEGF signaling pathway	979	35293	54	3	3	0
P00003	Alzheimer disease-amyloid secretase pathway	1064	35293	56	3	3	0
P00010	B cell activation	11076	35293	57	3	3	0
P02752	Mannose metabolism	11764	35293	6	1	1	0
P00033	Insulin/IGF pathway-protein kinase B signaling cascade	1541	36919	34	2	2	0
P05731	GABA-B receptor II signaling	1614	36919	35	2	2	0
P00011	Blood coagulation	18364	36919	38	2	1	1
P02775	Salvage pyrimidine ribonucleotides	18845	36919	10	1	1	0
P04391	Oxytocin receptor mediated signaling pathway	19116	36919	39	2	2	0
P02746	Heme biosynthesis	20526	36919	11	1	1	0
P00038	JAK/STAT signaling pathway	2537	36919	14	1	0	1
P00036	Interleukin signaling pathway	26007	36919	86	3	2	1
P00052	TGF-beta signaling pathway	27142	36919	88	3	2	1
P05912	Dopamine receptor mediated signaling pathway	29126	36919	52	2	2	0
P00007	Axon guidance mediated by semaphorins	29924	36919	17	1	1	0
P00025	Hedgehog signaling pathway	31381	36919	18	1	1	0
P04397	p53 pathway by glucose deprivation	35577	36919	21	1	1	0
P05734	Synaptic vesicle trafficking	36919	36919	23	1	1	0
P00027	Heterotrimeric G-protein signaling pathway-Gq alpha and Go alpha mediated pathway	37508	37508	106	3	3	0
P00002	Alpha adrenergic receptor signaling pathway	38234	38234	23	1	1	0
P05730	Endogenous cannabinoid signaling	38234	38234	23	1	1	0
P00047	PDGF signaling pathway	40942	40942	112	3	2	1
P04385	Histamine H1 receptor mediated signaling pathway	4202	4202	26	1	1	0
P00016	Cytoskeletal regulation by Rho GTPase	42714	42714	70	2	2	0
P00053	T cell activation	44152	44152	72	2	2	0
P04378	Beta2 adrenergic receptor signaling pathway	44417	44417	28	1	1	0
P04377	Beta1 adrenergic receptor signaling pathway	44417	44417	28	1	1	0
P06587	Nicotine pharmacodynamics pathway	44417	44417	28	1	1	0
P00009	Axon guidance mediated by netrin	46718	46718	30	1	1	0
P04380	Cortocotropin releasing factor receptor signaling pathway	46718	46718	30	1	1	0
P00028	Heterotrimeric G-protein signaling pathway-rod outer segment phototransduction	47833	47833	31	1	1	0
P05911	Angiotensin II-stimulated signaling through G proteins and beta-arrestin	51043	51043	34	1	1	0
P00045	Notch signaling pathway	55024	55024	38	1	1	0
P04394	Thyrotropin-releasing hormone receptor signaling pathway	57802	57802	41	1	1	0
P00048	PI3 kinase pathway	58689	58689	42	1	1	0
P00042	Muscarinic acetylcholine receptor 1 and 3 signaling pathway	58689	58689	42	1	1	0
P04374	5HT2 type receptor mediated signaling pathway	62062	62062	46	1	1	0
P00006	Apoptosis signaling pathway	63133	63133	102	2	2	0
P06959	CCKR signaling map ST	67482	67482	165	3	2	1
P00026	Heterotrimeric G-protein signaling pathway-Gi alpha and Gs alpha mediated pathway	74921	74921	127	2	2	0
P00031	Inflammation mediated by chemokine and cytokine signaling pathway	76023	76023	188	3	3	0
P00059	p53 pathway	7781	7781	71	1	1	0
P00049	Parkinson disease	82129	82129	81	1	1	0
P00004	Alzheimer disease-presenilin pathway	8793	8793	99	1	0	1
P00029	Huntington disease	93044	93044	124	1	1	0
P00057	Wnt signaling pathway	94046	94046	278	3	3	0
