# Supplementary material for: SARS-CoV-2 infects human brain organoids causing cell death and loss of synapses that can be rescued by treatment with Sofosbuvir
Source: PLoS Biol. 2022 Nov 3;20(11):e3001845. doi: 10.1371/journal.pbio.3001845 (PMC9632769; doi:10.1371/journal.pbio.3001845)
Supplement: S3 Table — (XLSX) [file pbio.3001845.s012.xlsx]

## Sheet: Table 3_Sequencing information
Sample name	Sample ID	# of reads	# of Q30 reads	% Q30	# of reads too short	% of reads too short	# of bases trimmed	%of bases trimmed	# of reads after trimming	# of read with adapters	% of reads with adapters	# of aligned reads	% of aligned reads	# of duplicated reads	% of duplicated reads	# of unique reads	% of unique reads	# of singletons reads	% of singletons reads	# of multi-mapped reads	% of multi-mapped reads	# of genes with at least 1 count	# of genes with at least 10 counts	# of reads used in counts	% of reads used in counts	% of reads aligned to ribosome-related regions	% of reads on forward strand	% of read on reverse strand
mock #1	318057	34930149	33589081	96	9114	0	4240000000	1	34925592	6921017	10	68626521	94	37372734	51	31949270	44	150	0	971072	1	18247	16178	54966669	80	8	0	100
mock #2	318058	31016040	30319309	98	7580	0	3130000000	0	31012250	5624375	9	62787430	97	25132682	39	29297072	45	69	0	863059	1	18498	16052	50227081	80	6	1	99
mock #3	318059	29740893	28819356	97	7256	0	3360000000	1	29737265	5669568	10	59048212	96	25722652	42	27526329	45	90	0	823307	1	18199	15812	47377763	80	7	0	100
SARS-CoV-2 #1	318062	40902838	39850012	97	10364	0	4000000000	0	40897656	7404830	9	81622740	96	46813329	55	38179294	45	129	0	1095001	1	18142	16228	66545296	82	7	0	100
SARS-CoV-2 #2	318063	31364894	30734079	98	8382	0	3110000000	0	31360703	5777503	9	63394189	97	36454285	56	29476179	45	51	0	919683	1	17974	16052	50813800	80	8	0	100
SARS-CoV-2 #3	318064	33774327	32862094	97	7966	0	3330000000	0	33770344	6013906	9	66871328	95	45513414	65	31077968	44	112	0	986223	1	17348	15884	53082036	79	8	0	100
