# Supplementary material for: SARS-CoV-2 infects human brain organoids causing cell death and loss of synapses that can be rescued by treatment with Sofosbuvir
Source: PLoS Biol. 2022 Nov 3;20(11):e3001845. doi: 10.1371/journal.pbio.3001845 (PMC9632769; doi:10.1371/journal.pbio.3001845)
Supplement: S1 Data — (XLSX) [file pbio.3001845.s013.xlsx]

## Sheet: Figure 1 - Legend
Figure 1. SARS-CoV-2 replicates in BCO and is inhibited by SOF treatment.
a. Gene-tissue association based on transcriptomics and proteomics repositories generated using the Oxford database45. The scoring shows confidence of identification for the genes and proteins ACE2, DDP4/CD26, BSG/ CD147, TMPRSS2 and NRP1 in different human body tissues/organs both in coronal and sagittal planes; the darker the green tone is, the higher is the confidence score. b. Violin plots sh…

## Sheet: Fig_1_b
Figure 1b
Figure panel	Analysis	Model/cell type	Groups being compared	Means	SEM	Number of observations (N)	Statistical test	Multiple coparisons	p-value
1b	ACE2 (TPM)	Postmortem brain	Postmortem brain	0.0357	0.005272	172	One-way ANOVA	Tukey's multiple comarisons test	0.0002
		iPSCs	iPSCs	0.07813	0.01179	18
		Neurons	Neurons	0.1308	0.01807	59
		NPC	NPC	1.154	0.4121	72
		Astrocytes	Astrocytes	0.03597	0.01639	3
		MG	MG	0	0	2
	TMPRSS2 (TPM)	Postmortem brain	Postmortem brain	0.01018	0.004381	172	One-way ANOVA	Tukey's multiple comarisons test	<0.0001
		iPSCs	iPSCs	13.8	1.583	18
		Neurons	Neurons	0.8216	0.4274	59
		NPC	NPC	2.216	0.6771	72
		Astrocytes	Astrocytes	0.002511	0.00148	3
		MG	MG	0.00238	0.0005	2
	DPP4/CD26 (TPM)	Postmortem brain	Postmortem brain	1.28	0.06472	172	One-way ANOVA	Tukey's multiple comarisons test	<0.0001
		iPSCs	iPSCs	4.276	0.5895	18
		Neurons	Neurons	1.089	0.1733	59
		NPC	NPC	4.765	1.091	72
		Astrocytes	Astrocytes	3.477	2.39	3
		MG	MG	2.682	0.3093	2
	BSG/CD147 (TPM)	Postmortem brain	Postmortem brain	528.1	28.45	172	One-way ANOVA	Tukey's multiple comarisons test	<0.0001
		iPSCs	iPSCs	923	43.85	18
		Neurons	Neurons	463.5	33.67	59
		NPC	NPC	616.7	35.33	72
		Astrocytes	Astrocytes	149.6	95.07	3
		MG	MG	88.69	4.727	2
	NRP1 (TPM)	Postmortem brain	Postmortem brain	11.76	0.4333	172	One-way ANOVA	Tukey's multiple comarisons test	<0.0001
		iPSCs	iPSCs	5.188	0.9022	18
		Neurons	Neurons	29.07	3.064	59
		NPC	NPC	35.51	3.024	72
		Astrocytes	Astrocytes	38.65	15.14	3
		MG	MG	16.22	1.035	2
		ACE2							TMPRSS2							DPP4							BSG							NRP1
		Neuron	Postmortem brain	NPC	iPSC	MG	Astro		Neuron	Postmortem brain	NPC	iPSC	MG	Astro		Neuron	Postmortem brain	NPC	iPSC	MG	Astro		Neuron	Postmortem brain	NPC	iPSC	MG	Astro		Neuron	Postmortem brain	NPC	iPSC	MG	Astro
		0.113492	0.0748255	0.27525	0.0929382	0	0.0143836		0	0	0	16.4155	0.00288008	0		0.081747	1.16775	1.04086	6.20612	2.37309	8.25008		523.061	105.625	325.885	988.403	83.9627	339.339		96.4192	12.7365	56.9771	5.06094	17.2596	15.7751
		0.0212614	0.0353107	0	0.109717	0	0.0253974		0	0	0.0325816	17.0536	0.00187952	0.00512534		1.15815	1.29819	1.41016	3.92859	2.99167	1.31338		587.294	97.1464	747.701	743.606	93.4168	44.3178		9.25462	8.02669	9.22634	1.6192	15.1903	67.2788
		0.177919	0.215605	0.0863936	0.0135558		0.0681214		0.350964	0	0.037562	16.2005		0.00240651		3.16824	1.65611	0.287806	5.37027		0.866342		1074.77	171.304	534.203	820.387		65.0885		18.3316	9.02911	48.3666	2.21455		32.9076
		0.0221236	0.168567	0.0996028	0.12178				0.0841648	0	0	18.2336				1.06568	1.0905	1.00141	5.40004				427.995	118.669	629.927	1121.05				49.7294	8.59616	12.3025	5.61591
		0.0340658	0.033393	0.0174269	0.091928				0.0370276	0.048395	0.075768	17.3862				0	1.53335	0.0862976	6.83431				571.982	119.77	562.93	947.229				44.5704	11.8819	22.2099	6.42199
		0.14601	0	0.0869024	0.0981197				0.0373422	0	0.244016	13.6817				0.208792	1.18202	0.756355	7.23783				485.079	92.925	575.993	1147.37				27.2197	10.2634	42.512	3.90244
		0	0.0871601	0.0860269	0.0373888				0	0	0.0467532	26.9575				0.116463	1.24253	0.106501	6.49704				322.061	138.739	502.386	1193				72.6434	10.2941	35.2275	2.93939
		0.0664132	0	0.0824771	0.0632682				0.381562	0	0.107577	15.7911				0.743177	1.13511	0.750018	4.5429				503.597	109.068	819.157	933.298				41.1607	9.67377	16.9955	3.45097
		0.432525	0	0.0465422	0				0.0371155	0	0	15.7375				2.24946	1.27634	0.900954	5.38305				116.211	120.468	518.214	1240.55				7.71284	10.3463	24.9529	8.11141
		0.10633	0.0586902	0.0684934	0.102707				0	0.0212643	0.0330882	21.7692				0.346119	0.968778	2.25434	4.95801				100.226	136.684	533.805	854.518				12.9549	7.66187	30.7277	8.2113
		0.25256	0.104886	0.123679	0.0585884				0.145838	0	0.076818	21.0788				2.94903	1.1504	0.715856	7.33895				169.647	93.2389	1009.68	991.531				9.36419	10.3984	23.5754	3.58659
		0.241485	0.0414348	0.0774912	0				0.168257	0.0200166	1.13708	4.23143				1.48294	0.808303	0.994223	2.23363				69.9053	141.082	931.072	611.881				9.38747	9.29096	13.344	13.9566
		0.0638367	0.302015	0.145907	0.103898				0	0	0.986796	6.88881				0.123163	1.76246	0.759019	5.23857				153.459	99.2716	803.939	619.44				7.2583	8.64868	21.3863	10.716
		0.168135	0.130098	0.581475	0				0.0144279	0	0.379218	13.5011				0.334635	1.35682	3.32446	4.62359				139.888	128.5	1047.41	897.098				7.11338	10.4938	69.0845	11.0799
		0.14156	0.0647755	0.230163	0.16936				0.0192335	0	1.28214	5.1048				0.422196	1.50177	2.99188	0.243389				130.023	108.742	1104.06	1008.18				25.4487	13.6422	33.8031	0.99131
		0.0853265	0	0.215519	0.0958764				0.0264986	0	0.2733	7.68917				0.241449	1.23177	5.27157	0.293966				173.439	154.367	838.65	988.984				13.9349	14.2538	28.6666	3.03332
		0.101224	0.181135	0	0.119543				0.759167	0.0207245	1.83987	2.32326				0.20506	1.48495	4.13993	0.264774				109.173	137.095	796.094	821.461				23.8664	14.9898	70.7559	1.42092
		0.403718	0.0635412	0	0.12767				0.174584	0	1.94068	8.38851				0.652723	0.825459	3.96529	0.37769				104.072	143.406	784.454	685.428				27.7158	10.5801	67.7652	1.04298
		0.216243	0.0770492	0.198678					21.9598	0	5.18284					7.25942	0.64417	15.0261					1033.74	127.739	1017.3					14.2041	11.2494	67.35
		0	0	0.21211					10.9298	0	0.720472					4.08299	0.411449	7.08996					727.738	90.8668	1320.54					3.28658	7.45558	37.9787
		0.157071	0	0.110335					7.73148	0	0					2.00009	1.66952	1.5185					751.065	125.768	937.516					9.69424	17.6092	61.1968
		0.134507	0	0.243175					0	0.257476	5.24568					0.24221	0.82403	6.63573					612.536	124.454	1105.24					39.9051	10.554	52.0778
		0.0475458	0.0192608	0.242084					0.237726	0	1.76674					0.145549	0.598288	4.1413					564.106	50.4332	1147.07					48.8089	4.19539	33.0253
		0.0356432	0	5.62238					0.154969	0	10.4721					0.545561	0.403068	17.7176					660.318	54.6702	943.452					40.0016	3.62774	42.4318
		0.496802	0	1.16693					0.656197	0	2.12907					2.72344	1.8343	2.90181					819.913	84.7586	676.399					14.4553	12.4581	71.0698
		0.759503	0.0358874	0					0.438566	0	0.361215					1.27149	0.242338	2.05173					674.813	34.8059	882.738					17.7093	4.05086	51.7387
		0.120981	0.100111	0.0967544					0.148652	0	0.070111					1.40184	1.90188	2.84572					632.721	140.865	647.636					17.4327	14.8022	19.8538
		0.201009	0.0979125	0.208473					0.618003	0	1.91578					1.08072	0.573018	5.64808					977.062	76.4969	903.911					17.7538	8.17427	23.8803
		0	0.0316877	10.5277					0	0	7.34079					0.335176	1.41938	33.2162					558.52	126.973	900.402					3.99395	9.93048	58.2968
		0	0	10.2956					0	0	19.9577					0.668861	1.37283	43.1596					626.7	119.18	916.333					3.9956	12.0725	69.8715
		0	0	0.088068					0	0	1.27633					1.98738	0.885197	7.36104					696.187	71.7032	1110.47					4.47098	6.24642	44.0085
		0.0600736	0	0					0.0652966	0	0.923851					2.41593	1.52065	3.48784					673.341	123.738	789.641					3.84179	13.0398	46.4374
		0	0.10985	16.5826					0	0	21.816					0.246706	1.14729	34.1395					1001.72	118.84	895.69					111.233	13.9445	55.1949
		0	0.0189963	11.5307					0.765991	0.10324	15.5838					0.230728	0.803866	23.6255					1190.54	165.204	939.442					70.0509	9.76212	65.6793
		0	0.235084	0					0	0	0.565486					0	1.48804	3.26514					637.545	72.0735	936.318					73.0165	6.27358	47.7875
		0.0942619	0	0.288785					0	0	0.38775					0.785046	2.03953	2.9213					305.976	94.2362	982.602					23.3706	9.46251	28.8173
		0.0330111	0.016096	3.77663					0	0	11.6716					0.609299	1.1159	15.2634					473.397	92.6465	852.553					10.2381	7.90596	40.6453
		0.111379	0.0752072	16.2875					0.0345894	0.0204365	33.2512					2.44974	1.1737	40.5134					336.153	103.784	902.795					37.6074	10.2204	64.021
		0.241001	0	0.0385316					0.354408	0.0117455	0.197442					0.740311	1.23562	0.282495					472.362	114.663	177.321					17.4642	9.50858	2.73941
		0.0603159	0.183621	0.198778					0.393359	0	1.19879					0.561163	0.99195	1.07383					274.087	1053.77	192.8					32.1054	15.727	4.1346
		0	0.0949788	0.040416					0.065399	0	0.263579					4.50988	0.940667	0.37602					357.714	1048.15	211.299					39.7946	16.2012	4.09076
		0.130735	0	0.0480622					0.0473672	0	0.235084					0.784725	1.77365	0.359169					340.412	837.272	158.412					15.4327	5.74014	1.36581
		0.1469	0	0.153115					0	0	0.269726					0.510157	2.05931	0.218672					334.194	866.725	156.274					17.24	5.96193	1.29856
		0	0	0.0563373					0	0	0.108863					0.495465	2.29211	0.73268					298.49	735.708	166.503					25.0187	4.93466	2.58701
		0.221015	0	0.0771795					0	0	0.263653					0.442207	2.48898	0.0992706					347.07	758.556	621.057					66.4557	5.0433	37.4853
		0.263806	0.0257904	0.0798218					0.269875	0	0.621793					0.279436	1.49387	0.0550992					327.602	586.152	621.941					17.7177	8.16608	48.6772
		0.0458335	0.121383	0.00560513					0.423456	0	0.0670171					0.0619	2.43558	0.0151399					362.937	534.694	639.835					39.9668	4.84644	16.6662
		0.130897	0	0.028029					0.0406507	0	0.0609318					0.101018	0.310763	0.00630905					357.731	754.41	539.414					15.5507	5.44567	22.1948
		0.222898	0.0281289	0.181166					0.565315	0	0					0	1.5449	1.30492					363.456	690.63	355.675					46.3974	14.714	17.8796
		0	0.0357562	0.0325329					0	0	0					1.39104	2.51914	1.15701					370.414	683.562	312.134					22.8438	6.52472	16.9531
		0.210661	0.0736099	0					0	0.0800097	0					1.09738	1.74305	3.77376					365.459	612.232	329.185					74.9829	8.46281	50.9071
		0.178416	0.0345038	0.0305747					0	0	0.0996987					0.773986	1.28923	0.853375					327.725	738.872	367.45					26.7545	4.1228	16.5943
		0.0330872	0	0					0	0	0.0467675					0.997979	0.972419	3.21538					356.953	1004.22	358.084					20.1535	3.33683	19.9234
		0.116477	0.013485	0					0	0.0293148	0					0.0393267	1.39018	3.96305					486.942	765.241	405.443					14.2187	4.76094	12.1411
		0.121884	0	0.0712542					0.0294402	0	0					0.0243865	2.9499	1.28309					437.764	319.037	303.661					49.0926	24.999	14.4285
		0	0	0.0939806					0	0	0					0.143905	1.61454	2.15772					301.415	557.125	405.408					14.3458	14.5313	14.6414
		0.24761	0	0.0853576					0	0	0					0.469344	0	2.41317					424.357	532.003	475.366					33.9228	7.5224	24.9707
		0.108079	0	0					0.195793	0.422833	0					2.77334	1.92638	0.463635					405.431	432.971	406.956					27.1016	12.4857	76.0241
		0.193259	0	0.162469					0.114579	0	0.0321082					2.02476	0.701745	0.678213					319.098	918.33	334.562					29.2591	15.0375	12.1763
			0	0						0	0						1.1857	0.142986						924.765	384.16						16.2151	31.7284
			0	0						0	0						1.43883	0.111197						816.859	351.485						28.8152	20.181
			0	0.04369						0	4.68553						0.899726	0						756.076	478.472						9.87425	85.0606
			0	0.245571						0	0						0.637765	2.1926						640.783	354.784						17.9666	21.5053
			0	0						0	0						1.3262	0.70096						844.991	387.119						11.0223	134.655
			0	0.043767						0	0						1.36442	1.54998						1117.06	311.087						10.2274	13.0268
			0.175547	0.116276						0	0						2.44986	1.77973						719.488	347.793						8.86302	14.2091
			0	0.166453						0	0.0493432						0	0.953706						1105.74	387.56						19.3673	14.2866
			0	0.0135321						0	0						0	0.0243676						1084.89	362.446						6.98332	92.6432
			0	0.0928405						0	0						0.40914	1.9365						1006.67	342.873						7.5383	17.5998
			0	0						0	0						0.571042	0						860.571	308.837						11.6322	17.9543
			0	0.147472						0	0.0320588						0	1.18173						921.74	357.713						8.0116	31.1757
			0							0							0.537259							695.872							16.0964
			0							0							0.486636							738.144							15.4958
			0							0							1.80851							852.602							11.1071
			0							0							0.512244							809.064							13.1311
			0							0							0.831153							761.475							13.6862
			0							0							0.682027							735.166							10.6539
			0							0							0.782046							1042.75							40.3631
			0							0							0.314292							916.915							13.4068
			0							0							0.578526							897.485							6.76626
			0							0							0.300705							1066.06							6.90544
			0							0							0.505151							1045.95							12.2411
			0							0							0							1174.4							6.56172
			0							0							1.5206							913.16							11.0912
			0							0							0.17308							869.118							9.35887
			0							0							1.12437							854.869							10.3581
			0							0.546061							5.33745							913.824							5.72508
			0							0							0							1228.56							16.5831
			0							0							1.3712							795.435							10.7098
			0							0							3.27077							680.519							10.4805
			0							0							1.86073							1143.44							16.0416
			0							0							0.210655							906.069							16.6219
			0.0505149							0							1.59186							635.132							18.3082
			0							0							1.36923							498.41							19.7434
			0.19816							0							1.40184							605.121							17.4776
			0.0916728							0							1.5476							575.818							18.5135
			0.134072							0							1.32785							572.348							18.9694
			0							0							1.37657							701.114							15.6664
			0							0							2.21958							525.623							16.8802
			0							0							1.59174							589.744							15.3013
			0							0							1.51102							591.737							16.4581
			0							0							1.72095							389.036							19.679
			0							0							1.77417							719.814							12.8504
			0							0							1.80883							593.895							13.2423
			0.164347							0							1.0358							556.013							14.6393
			0							0							1.78756							590.871							13.1892
			0.0498089							0							2.10776							604.236							13.903
			0							0							1.98481							626.24							18.301
			0.231096							0							1.94199							580.932							20.872
			0							0							1.75009							564.9							17.7955
			0.169411							0							1.49989							523.38							19.4077
			0.204863							0							3.44308							396.447							22.0407
			0							0							1.29064							692.858							11.5956
			0.0483976							0							1.98268							553.23							11.7986
			0							0							2.05769							619.198							11.0163
			0							0							2.18245							607.95							11.5784
			0.0458224							0							2.31038							609.552							11.4187
			0							0							2.71248							801.629							20.4177
			0.0781671							0.0944036							3.32344							827.252							23.9954
			0.0430772							0.0093645							3.25019							867.678							20.6552
			0.041228							0							3.31111							730.008							14.871
			0.0136233							0							3.05012							692.661							14.9943
			0.060929							0.00946091							2.54699							801.245							22.9521
			0.0761472							0							1.47404							125.2							8.12841
			0							0.0323279							1.88789							81.4109							6.92889
			0.103677							0							0.80278							88.7605							8.8088
			0.0187102							0.013558							0.774914							340.796							13.8502
			0.162735							0							0.618643							244.441							12.083
			0							0							0.625994							1236.7							2.42376
			0							0							0.947689							1158.87							12.3154
			0							0							2.33983							819.444							7.15672
			0							0							1.34307							688.094							6.30168
			0							0							1.42244							827.438							5.29045
			0							0							1.08211							967.86							11.0957
			0							0							1.35579							1121.73							2.71522
			0							0							0.802507							811.294							7.79478
			0							0							2.0267							988.066							3.78826
			0							0							1.29198							916.885							8.65615
			0							0							1.53342							889.535							6.83288
			0.410524							0							1.10886							903.237							7.6244
			0							0							4.30908							623.479							17.0729
			0							0							0.820253							898.651							10.2669
			0							0							0.847619							677.682							7.80858
			0							0							1.42614							685.928							18.8504
			0							0							1.38829							715.698							22.2425
			0.240359							0							0.649231							1411.57							20.4566
			0							0							0.381552							868.021							18.7212
			0							0							0.90383							794.606							7.4817
			0.238891							0							0							660.647							19.7286
			0							0							0.830421							660.788							13.3877
			0							0							0.555015							941.206							25.2315
			0							0							2.4535							710.9							23.9427
			0							0							0.791735							39.111							7.83371
			0							0							0.629952							20.8074							8.68797
			0							0							0.606781							16.6949							8.68134
			0							0							0.546291							37.4346							9.01498
			0							0							0.448929							25.0392							7.70627
			0							0							0.43242							33.7892							8.87652
			0							0							0.609216							29.3286							8.97221
			0							0							0.598066							13.6608							7.54097
			0							0							0.328312							10.5576							5.89126
			0.0631605							0							0.365575							42.6655							6.90483
			0							0							0.86983							37.114							10.7193
			0							0							0.517211							42.4129							6.27932
			0							0							0.613927							38.5948							6.1202
			0							0							0.257389							42.2846							5.82482
			0							0							0.407438							32.4823							6.77022
			0							0							0.323133							27.8944							5.31827
			0							0							1.20289							25.9105							8.03003
			0							0							0.337275							37.3316							6.22193
			0							0							0.317467							50.3784							7.70652

## Sheet: Fig_1_c
Figure 1c
Figure panel	Analysis	Model/cell type	Groups being compared	Means	SEM	Number of observations (N)	Statistical test	Multiple coparisons	p-value
1c	Intracellular Viral RNA (Relative SARS-CoV-2 nucleoprotein RNA)	BCO	Mock	1	0.892	5	One-way ANOVA	Tukey's multiple comarisons test	<0.0001
			8h	20.61	1.138	5
			24h	46.26	7.283	5
			48h	59.21	7.117	5
			7d	46.43	9.972	5
	Mock	8h	24h	48h	7d
	0.016473	24.1969	44.3293	51.5311	37.395
	0.008301	20.7682	46.099	66.7785	34.4586
	0.073476	18.0225	73.3043	78.6009	72.9041
	4.55976	21.6917	36.5352	62.4867	66.5974
	0.341987	18.3458	31.0544	36.6284	20.8147

## Sheet: Fig_1_e
Figure 1e
Figure panel	Analysis	Model/cell type	Groups being compared	Means	SEM	Number of observations (N)	Statistical test	p-value
1e	Intracellular Viral RNA (Fold Change)	BCO	VEH	0.9757	0.1156	4	Unpaired t test	0.001
			SOF	0.2852	0.004946	4
		VEH	SOF
		0.6776	0.2854
		0.9995	0.2768
		0.9839	0.299
		1.2418	0.2795

## Sheet: Fig_1_f
Figure 1f
Figure panel	Analysis	Model/cell type	Groups being compared	Means	SEM	Number of observations (N)	Statistical test	Multiple coparisons	p-value
1f	SARS-COV-2 titer (log10 PFU/mL)	BCO	VEH	2217	0	1	One-way ANOVA	Dunnett's multiple comparisons test	0.0002
			SOF	350	0	1
			DMSO			SOF 20 μM
			2650	2050	1950	450	250	350

## Sheet: Fig_1_h
Figure 1h
Figure panel	Analysis	Model/cell type	Groups being compared	Means	SEM	Number of observations (N)	Statistical test	Multiple coparisons	p-value
1h	SARS-CoV-2 N (Fold Change)	BCO	SARS-CoV-2 (-)/SOF (20uM) (-)	0.04776	0.001121	2	One-way ANOVA	Tukey's multiple comparisons test	0.0013
			SARS-CoV-2 (+)/SOF (20uM) (-)	0.1726	0.008958	2
			SARS-CoV-2 (+)/SOF (20uM) (+)	0.08138	0.004348	2
			SARS-CoV-2 (-)/SOF (20uM) (-)	SARS-CoV-2 (+)/SOF (20uM) (-)	SARS-CoV-2 (+)/SOF (20uM) (+)
			0.0466414	0.16367	0.0770324
			0.0488824	0.181587	0.0857288

## Sheet: Fig_1_j
Figure 1j
Figure panel	Analysis	Model/cell type	Groups being compared	Means	SEM	Number of observations (N)	Statistical test	Multiple coparisons	p-value
1j	% SARS-CoV-2+ cells	BCO	SARS-CoV-2 (-)/SOF (20uM) (-)	0.56	0.147	5	Kruskal-Wallis test ANOVA	"Dunn's multiple comparisons test"	0.0017
			SARS-CoV-2 (+)/SOF (20uM) (-)	16.54	3.302	5
			SARS-CoV-2 (+)/SOF (20uM) (+)	1.199	0.5723	5
		MOI 0	MOI 10	MOI SOF
		0.8	22.761	0.773565
		0.4	24.9312	0.309315
		0.2	9.74392	0.919338
		1	16.664	3.4503
		0.4	8.62152	0.541524

## Sheet: Fig_1_k
Figure 1k
Figure panel	Analysis	Model/cell type	Groups being compared	Means	SEM	Number of observations (N)	Statistical test	Multiple coparisons	p-value
1k	% TUNEL + cells	BCO	SARS-CoV-2 (-)/SOF (20uM) (-)	0.6528	0.3163	5	ONE-WAY ANOVA	"Tukey's multiple comparisons test"	0.0002
			SARS-CoV-2 (+)/SOF (20uM) (-)	33.09	4.985	5
			SARS-CoV-2 (+)/SOF (20uM) (+)	14.79	3.945	5
	MOI 0	MOI 10	MOI SOF
	0.107205	43.3255	12.9417
	1.73359	18.5653	9.28863
	0.242153	25.7871	30.0436
	1.01397	33.3663	13.4716
	0.166988	44.3941	8.22434

## Sheet: Fig_1_m
Figure 1m
Figure panel	Analysis	Model/cell type	Groups being compared	Means	SEM	Number of observations (N)	Statistical test	Multiple coparisons	p-value
1m	% CC3 + cells	BCO	SARS-CoV-2 (-)/SOF (20uM) (-)	4.154	0.7895	5	One-way ANOVA	"Tukey's multiple comparisons test"	0.0025
			SARS-CoV-2 (+)/SOF (20uM) (-)	20.49	4.685	5
			SARS-CoV-2 (+)/SOF (20uM) (+)	5.301	1.342	5
			MOI 0	MOI 10	MOI SOF
			2.69222	23.2811	10.5391
			2.29374	13.9911	3.72472
			3.83925	19.4352	3.73514
			5.69619	36.5926	3.3968
			6.24929	9.15161	5.11003

## Sheet: Figure 2 - Legend
Figure 2. SARS-CoV-2 impact on different brain cell types.
a-d-g. Immunolabeling of organoid sections stained for TUNEL (white), SARS-CoV-2 N protein (green), Nestin (red), GFAP (red), MAP2 (red), respectively by confocal microscopy. The insets show merged images and depict colocalization of TUNEL or SARS-CoV-2 N protein within each cell type; Nestin+ NPC, GFAP+ astrocytes or MAP2+ neurons. Images below each inset show split channels. Scale bar, 20 µm n=…

[truncated: 27 more sheets: Fig_2_b, Fig_2_c, Fig_2_e, Fig_2_f, Fig_2_h, Fig_2_i, Figure 3 - Legend, Fig_3_b, Fig_3_c, Fig_3_e, Fig_3_f, Fig_3_h, Fig_3_i, Supplementary Figure 1, Sup_Fig_1_a, Sup_Fig_1_c, Sup_Fig_1_d, Sup_Fig_1_e, Supplementary Figure 2, Sup_Fig_2_b …]
